# Supplementary material for: Molecular and morphological alterations in breast tissue of transgender patients undergoing dihydrotestosterone therapy
Source: PLoS One. 2025 Jul 29;20(7):e0325034. doi: 10.1371/journal.pone.0325034 (PMC12306779; doi:10.1371/journal.pone.0325034)
Supplement: S1 File — (XLSX) [file pone.0325034.s001.xlsx]

## Sheet: Sheet1
Number	Age at time of Surgery	BMI Score	Duration of Testosterone Treatment	Type of surgery (nipple sparing/simple) NS/S	Secretory Changes	Myoepithelial Hyperplasia	Atrophy	Fibrocystic Changes (FCC)/Apocrine Metaplasia	UDH	Ductal ectasia	Central AR Scores	Central ER Scores	Peripheral AR Scores	Peripheral ER Scores
1	18	27.28	Long-term	Simple	Yes/ CSD	No	Yes	No
2	24	38.78	Short-term	Simple	Yes/ CSD	No	Yes	Yes			21	15	120	120
3	28	34.35	Long-term	Simple	Yes/ CSD	No	Yes (Focal)	Yes			30	10	150	10
4	21	27.06	Short-term	Simple	Yes/ CSD	No	Yes	No
5	38	23.73	Long-term	Simple	Yes	No	No	No
6	26	24.98	Short-term	Simple	Yes	No	Yes	No
7	25	26.55	No Treatment	Simple	Yes	Yes	No	No
8	21	23.57	No Treatment	Simple	No	No	No	No			60	10	90	90
9	16	25.54	Short-term	Nipple Sparing	Yes/ CSD	No	Yes	No			90	80	60	140
10	23	25.39	Long-term	Simple	Yes/ CSD	No	Yes	No
11	26	25.8	Long-term	Simple	No	No	No	No
12	44	35.38	Long-term	Simple	Yes	No	Yes	Yes	Yes		20	15	110	90
13	32	32.28	Long-term	Nipple Sparing	Yes	No	Yes	No
14	24	24.83	Short-term	Simple	Yes	Yes	Yes (Focal)	No
15	20	21.23	Long-term	Simple	Yes	No	Yes	No
16	25	35	Long-term	Nipple Sparing	Yes/ CSD	No	Yes	No
17	27	29.66	Long-term	Nipple Sparing	Yes	No	No	No
18	18	26.83	Long-term	Nipple Sparing	Yes/ CSD	No	No	No
19	31	35	Long-term	Nipple Sparing	Yes	No	No	Yes		Yes
20	33	24.9	No Treatment	Nipple Sparing	Yes	Yes	No	Yes
21	31	35.43	Short-term	Nipple Sparing	Yes	No	No	No	Yes
22	21	18.8	Long-term	Nipple Sparing	Yes	No	Yes	No
23	15	26.2	Short-term	Nipple Sparing	Yes	No	Yes	No
24	19	21.5	Long-term	Nipple Sparing	Yes/ CSD	No	Yes	No
25	23	24.8	Short-term	Nipple Sparing	Yes/ CSD	No	Yes	No
26	32	25.07	Long-term	Nipple Sparing	Yes/ CSD	Yes	Yes	Yes
27	20	29.58	Long-term	Nipple Sparing	Yes/ CSD	Yes	Yes	No
28	31	23.14	Long-term	Nipple Sparing	Yes/ CSD	Yes	Yes	No
29	30	29.7	Long-term	Nipple Sparing	Yes/ CSD	Yes	Yes	No
30	21	25.08	Long-term	Nipple Sparing	Yes/ CSD	No	Yes	No
31	40	25.33	Long-term	Nipple Sparing	Yes/ CSD	Yes	Yes	No	Yes
32	18	33.77	Long-term	Nipple Sparing	Yes/ CSD	No	Yes	No	Yes
33	22	21.1	No Treatment	Nipple Sparing	Yes	No	Yes	No			15	10	40	60
34	21	20.67	Long-term	Nipple Sparing	Yes/ CSD	Yes	Yes	No
35	22	37.28	Long-term	Nipple Sparing	Yes/ CSD	No	No	No
36	25	30.72	Short-term	Nipple Sparing	Yes/ CSD	No	Yes	No
37	22	38.34	Long-term	Nipple Sparing	Yes/ CSD	Yes	Yes	No	Yes
38	23	22.8	Long-term	Nipple Sparing	Yes/ CSD	No	Yes	No
39	34	44.38	Long-term	Nipple Sparing	Yes	Yes	Yes	Yes
40	23	29.06	Long-term	Nipple Sparing	Yes/ CSD	No	Yes	No
41	29	23.56	Long-term	Nipple Sparing	Yes/ CSD	No	Yes	No
42	25	28.36	No Treatment	Nipple Sparing	Yes/ CSD	No	No	No
43	19	22.32	No Treatment	Nipple Sparing	Yes	No	Yes (Focal)	Yes	Yes
44	18	25.69	Long-term	Nipple Sparing	Yes/ CSD	Yes	Yes	No
45	34	25.54	Long-term	Simple	No	No	No	Yes
46	35	35.85	Long-term	Nipple Sparing	Yes/ CSD	No	Yes	No	Yes
47	23	24.08	Long-term	Nipple Sparing	Yes/ CSD	No	Yes	No
48	33	29.8	Long-term	Nipple Sparing	Yes/ CSD	No	Yes	No
49	21	30.18	Long-term	Nipple Sparing	Yes/ CSD	No	Yes	No
50	22	23.89	Long-term	Simple	Yes/ CSD	No	Yes	No
51	31	35.99	Long-term	Nipple Sparing	Yes/ CSD	No	Yes	No
52	52	23.6	Long-term	Nipple Sparing	Yes/ CSD	No	Yes	Yes
53	21	28.53	No Treatment	Nipple Sparing	Yes/ CSD	No	No	No
54	19	26.6	Long-term	Nipple Sparing	Yes/ CSD	No	Yes	No
55	16	29.43	Short-term	Nipple Sparing	Yes/ CSD	No	Yes	No	Yes		285	285	285	280
56	20	32	Short-term	Nipple Sparing	Yes/ CSD	No	Yes	No
57	19	25.8	Long-term	Nipple Sparing	Yes/ CSD	No	Yes	No
58	18	23.45	Long-term	Nipple Sparing	Yes/ CSD	No	Yes	Yes
59	18	34.39	Long-term	Simple	Yes/ CSD	No	Yes	No
60	33	43.32	No Treatment	Nipple Sparing	Yes/ CSD	Yes	Yes	No
61	21	28.82	Long-term	Nipple Sparing	Yes/ CSD	No	Yes	No
62	21	24.19	Long-term	Nipple Sparing	Yes	No	Yes	No
63	18	30.71	Long-term	Nipple Sparing	Yes/ CSD	Yes	Yes	No			150	90	240	180
64	21	26.1	Long-term	Nipple Sparing	Yes/ CSD	Yes	Yes	No
65	29	29	Long-term	Nipple Sparing	Yes/ CSD	No	Yes	No
66	16	21.98	Long-term	Nipple Sparing	Yes/ CSD	No	Yes	No
67	28	20.27	Long-term	Simple	Yes/ CSD	No	Yes	No
68	18	32.7	Long-term	Simple	Yes/ CSD	No	Yes	No			150	140	230	240
69	20	22.7	Short-term	Nipple Sparing	Yes/ CSD	No	Yes (Focal)	No
70	19	29.72	Long-term	Nipple Sparing	Yes/ CSD	No	Yes	No	Yes
71	15	25.6	Short-term	Nipple Sparing	Yes/ CSD	No	Yes	No
72	22	25.8	Long-term	Nipple Sparing	Yes/ CSD	Yes	Yes	No
73	29	25.66	Long-term	Simple	Yes/ CSD	Yes	Yes (Focal)	Yes
74	29	26.23	Long-term	Nipple Sparing	Yes/ CSD	No	Yes (Focal)	No	Yes
75	17	23.46	Long-term	Nipple Sparing	Yes/ CSD	Yes	Yes	No			45	55	255	270
76	34	33.11	Long-term	Simple	Yes/ CSD	Yes	No	No	Yes
77	44	28.31	No Treatment	Nipple Sparing	Yes	No	No	No			30	10	15	90
78	19	26.6	Long-term	Nipple Sparing	Yes/ CSD	No	No	No
79	39	22.6	Long-term	Nipple Sparing	Yes/ CSD	No	Yes (Focal)	No
80	40	38.01	Long-term	Nipple Sparing	Yes/ CSD	No	Yes (Focal)	Yes		Yes
81	42	29.78	No Treatment	Nipple Sparing	Yes/ CSD	Yes	Yes (Focal)	Yes
82	24	32.77	Long-term	Nipple Sparing	Yes/ CSD	Yes	Yes	No
83	36	26.1	Long-term	Nipple Sparing	Yes/ CSD	No	Yes (Focal)	Yes
84	22	26.96	Long-term	Nipple Sparing	Yes/ CSD	No	Yes	No
85	30	43.15	Long-term	Nipple Sparing	Yes/ CSD	No	No	No
86	20	32.28	Long-term	Nipple Sparing	Yes/ CSD	No	No	No
87	19	17.44	Long-term	Nipple Sparing	Yes/ CSD	No	Yes	No
88	30	29.87	No Treatment	Simple	No	No	No	No	Yes
89	33	31	Long-term	Nipple Sparing	Yes	No	No	No
90	54	36.6	Short-term	Nipple Sparing	Yes	No	Yes	No	Yes
91	30	40.85	Long-term	Simple	Yes	Yes	Yes (Focal)	No
92	25	23.38	Short-term	Nipple Sparing	Yes/ CSD	No	Yes	Yes	Yes		210	225	210	210
93	23	20.6	Long-term	Nipple Sparing	Yes/ CSD	No	Yes	No
94	34	26.95	Short-term	Nipple Sparing	Yes	No	Yes	No
95	19	34.48	Short-term	Nipple Sparing	Yes	No	Yes (Focal)	No
96	23	28.06	Long-term	Simple	Yes	No	Yes	Yes
97	21	32.83	Long-term	Nipple Sparing	Yes	No	Yes	No
98	22	30.4	Long-term	Nipple Sparing	Yes/ CSD	No	Yes	No
99	27	21.8	Long-term	Simple	Yes/ CSD	No	Yes	Yes
100	26	21.97	Long-term	Nipple Sparing	Yes/ CSD	Yes	Yes (Focal)	No		Yes
101	26	23.9	Long-term	Simple	Yes/ CSD	No	Yes	No
102	32	34.97	Long-term	Nipple Sparing	Yes	Yes	Yes	No
103	15	28.2	Long-term	Nipple Sparing	Yes/ CSD	Yes	Yes	No
104	17	31.79	Long-term	Nipple Sparing	No	No	Yes	No
105	18	25.99	Long-term	Nipple Sparing	Yes/ CSD	No	Yes	No
106	38	37.29	No Treatment	Simple	No	No	No	Yes
107	27	33.67	No Treatment	Simple	No	No	No	No
108	22	26.74	Long-term	Nipple Sparing	No	No	Yes (Focal)	No
109	25	26.74	Long-term	Nipple Sparing	Yes/ CSD	No	Yes	No
110	32	37.66	No Treatment	Simple	No	No	No	No
111	43	22.13	No Treatment	Nipple Sparing	No	Yes	No	Yes	Yes		15	2	60	80
112	24	27.81	No Treatment	Nipple Sparing	No	Yes	No	No
113	17	26.85	Long-term	Nipple Sparing	Yes	No	Yes (Focal)	No
114	27	34.78	No Treatment	Nipple Sparing	No	No	No	No
115	28	26.95	Short-term	Nipple Sparing	Yes/ CSD	No	Yes	No	Yes
116	15	22.32	Short-term	Nipple Sparing	Yes/ CSD	No	Yes	No
117	18	19.8	Long-term	Nipple Sparing	Yes/ CSD	No	Yes	No
118	29	26.13	Long-term	Nipple Sparing	Yes	Yes	Yes (Focal)	No
119	18	25.88	Long-term	Nipple Sparing	Yes/ CSD	No	Yes (Focal)	No
120	26	29.81	Long-term	Simple	Yes/ CSD	No	Yes	No
121	32	27.12	Long-term	Nipple Sparing	No	No	No	No
122	20	31.64	No Treatment	Simple	No	No	No	No
123	20	25	Short-term	Nipple Sparing	Yes	No	No	No
124	22	19.45	Long-term	Nipple Sparing	Yes	No	Yes	No
125	22	23.78	Short-term	Nipple Sparing	Yes/ CSD	No	Yes	No			24	6	240	210
126	25	24.39	No Treatment	Nipple Sparing	No	No	No	Yes
127	18	41.76	Short-term	Nipple Sparing	Yes/ CSD	Yes	No	No			45	9	12	29
128	17	36.56	Long-term	Simple	Yes/ CSD	No	Yes	No	Yes		285	290	291	285
129	28	26.55	Long-term	Nipple Sparing	No	No	Yes	No
130	39	50	Long-term	Simple	Yes	No	Yes	Yes			140	60	60	20
131	29	33.73	Short-term	Nipple Sparing	Yes/ CSD	No	Yes	No
132	25	33.5	Long-term	Nipple Sparing	No	No	No	No
133	22	25.75	Long-term	Nipple Sparing	Yes/ CSD	No	Yes	No	Yes
134	58	22.27	Long-term	Nipple Sparing	Yes/ CSD	No	Yes	No
135	30	26.5	Long-term	Nipple Sparing	Yes/ CSD	Yes	Yes	No
136	25	23.79	Long-term	Nipple Sparing	Yes/ CSD	No	Yes	No
137	24	26.23	Long-term	Nipple Sparing	Yes	No	Yes	No	Yes
138	21	20.53	No Treatment	Nipple Sparing	Yes/ CSD	Yes	No	No	Yes
139	20	22.31	Long-term	Nipple Sparing	Yes/ CSD	No	Yes	No
140	20	30.35	Long-term	Nipple Sparing	Yes/ CSD	No	Yes	No
141	18	27.98	Long-term	Nipple Sparing	Yes	No	No	No			10	14	20	10
142	18	26.46	Long-term	Nipple Sparing	No	No	Yes	No
143	21	32	Long-term	Simple	Yes/ CSD	No	Yes	No
144	14	28.19	Long-term	Nipple Sparing	Yes/ CSD	No	Yes (Focal)	No
145	22	37.93	Long-term	Nipple Sparing	Yes	No	No	Yes
146	34	41.34	No Treatment	Nipple Sparing	No	No	Yes	No
147	19	36.9	Long-term	Nipple Sparing	Yes	No	Yes (Focal)	No
148	27	24.2	Short-term	Nipple Sparing	Yes	Yes	Yes	No			21	45	120	120
149	25	22.48	Long-term	Nipple Sparing	No	Yes	Yes	Yes
150	26	31.53	Long-term	Nipple Sparing	Yes/ CSD	No	Yes	No
151	18	29	Short-term	Nipple Sparing	No	No	Yes (Focal)	No
152	24	42.64	No Treatment	Simple	No	No	No	Yes			4	10	6	120
153	25	40	Long-term	Nipple Sparing	Yes/ CSD	Yes	Yes (Focal)	No
154	18	20.85	Long-term	Nipple Sparing	No	No	Yes (Focal)	No
155	29	40.72	Long-term	Nipple Sparing	Yes	No	Yes (Focal)	No
156	19	31.4	Long-term	Simple	Yes/ CSD	No	Yes	No
157	18	19.84	Long-term	Nipple Sparing	Yes/ CSD	No	Yes	No
158	24	27.32	Long-term	Nipple Sparing	Yes/ CSD	No	Yes	No
159	32	33.07	Short-term	Simple	Yes/ CSD	No	Yes (Focal)	Yes
160	17	23.05	Long-term	Nipple Sparing	Yes/ CSD	No	Yes (Focal)	No
161	21	32.28	Long-term	Nipple Sparing	Yes/ CSD	No	Yes	No
162	28	30.51	Short-term	Simple	Yes/ CSD	No	Yes	No
163	29	35.43	Long-term	Nipple Sparing	Yes/ CSD	No	Yes (Focal)	No
164	25	36.6	Long-term	Nipple Sparing	Yes/ CSD	No	Yes	No
165	25	25.73	Long-term	Nipple Sparing	Yes/ CSD	No	Yes (Focal)	No
166	16	29.9	Long-term	Nipple Sparing	Yes/ CSD	No	Yes	No			75	20	65	60
167	39	23.6	No Treatment	Nipple Sparing	Yes/ CSD	No	No	No
168	23	28.89	No Treatment	Nipple Sparing	No	No	No	No			140	4	60	9
169	37	32.37	Short-term	Nipple Sparing	Yes/ CSD	No	Yes	No
170	24	30.54	Long-term	Nipple Sparing	Yes/ CSD	No	No	Yes
171	24	25.36	Long-term	Nipple Sparing	Yes/ CSD	No	Yes	No
172	16	23	Long-term	Nipple Sparing	Yes/ CSD	No	Yes	No			270	270	225	270
173	41	47.55	No Treatment	Nipple Sparing	Yes/ CSD	No	No	Yes
174	17	35.56	Long-term	Nipple Sparing	Yes/ CSD	No	Yes	No
175	22	29.17	Long-term	Nipple Sparing	Yes/ CSD	No	Yes (Focal)	No
176	16	20.1	No Treatment	Nipple Sparing	No	No	No	No
177	18	24.6	Long-term	Nipple Sparing	No	No	No	No
178	23	31.45	Long-term	Simple	Yes/ CSD	No	Yes	No
179	20	21.8	Long-term	Nipple Sparing	Yes/ CSD	No	Yes	No
180	20	25.02	No Treatment	Simple	No	No	No	No
181	20	26.26	Long-term	Nipple Sparing	Yes/ CSD	No	Yes	No
182	32	32.33	Long-term	Simple	Yes/ CSD	No	Yes	No	Yes
183	26	42.4	Long-term	Simple	Yes/ CSD	No	Yes	No
184	29	22.31	Long-term	Nipple Sparing	Yes/ CSD	No	Yes (Focal)	No
185	21	24.2	Long-term	Nipple Sparing	Yes/ CSD	No	Yes	No
186	21	40.1	Long-term	Nipple Sparing	Yes/ CSD	No	Yes (Focal)	No
187	17	26	No Treatment	Nipple Sparing	No	Yes	No	No			9	6	6	4
188	16	28.44	Long-term	Nipple Sparing	Yes/ CSD	Yes	Yes (Focal)	No
189	28	41.51	No Treatment	Simple	Yes/ CSD	No	No	No	Yes
190	24	27.7	Long-term	Nipple Sparing	Yes/ CSD	No	Yes	No
191	17	24.7	Long-term	Nipple Sparing	Yes/ CSD	No	Yes	No
192	40	43	No Treatment	Nipple Sparing	Yes/ CSD	Yes	No	No	Yes		150	20	15	15
193	25	42.77	Long-term	Nipple Sparing	Yes/ CSD	Yes	Yes	No			175	140	270	255
194	29	23.05	Long-term	Nipple Sparing	Yes/ CSD	Yes	Yes	No
195	24	34.9	Long-term	Nipple Sparing	Yes/ CSD	No	No	No
196	38	39.7	Long-term	Simple	Yes/ CSD	Yes	No	Yes
197	24	36.6	Long-term	Nipple Sparing	Yes	No	No	No
198	17	38.27	Long-term	Nipple Sparing	Yes/ CSD	No	Yes	No			180	210	120	150
199	18	34.33	Long-term	Nipple Sparing	Yes/ CSD	No	Yes	No
200	18	20.1	Long-term	Nipple Sparing	Yes/ CSD	No	Yes	No
201	31	25.06	Long-term	Simple	Yes/ CSD	No	Yes	No
202	22	30.9	Long-term	Nipple Sparing	Yes/ CSD	No	Yes	No	Yes
203	18	19.6	Long-term	Nipple Sparing	Yes/ CSD	No	Yes	No
204	17	50.84	Long-term	Nipple Sparing	Yes/ CSD	No	Yes	No
205	32	21.12	No Treatment	Nipple Sparing	Yes/ CSD	No	No	No
206	29	27.5	Long-term	Nipple Sparing	Yes/ CSD	No	Yes	Yes
207	34	34.81	Long-term	Nipple Sparing	Yes/ CSD	No	Yes	No
208	22	41.65	Long-term	Simple	Yes/ CSD	No	Yes	No	Yes
209	37	43.85	No Treatment	Nipple Sparing	No	No	No	No
210	19	31.75	Long-term	Simple	Yes/ CSD	No	No	No			180	160	15	75
211	22	30.21	Long-term	Nipple Sparing	Yes/ CSD	Yes	No	Yes
212	20	17.81	No Treatment	Simple	Yes/ CSD	No	Yes (Focal)	No
213	17	46.32	Long-term	Nipple Sparing	Yes/ CSD	No	Yes	No			0	1	60	40
214	23	36.45	Long-term	Nipple Sparing	Yes/ CSD	No	Yes	No
215	22	17.66	Long-term	Simple	Yes/ CSD	No	Yes	Yes
216	25	39.82	Long-term	Nipple Sparing	Yes/ CSD	No	Yes	No
217	28	24.47	Long-term	Nipple Sparing	Yes/ CSD	Yes	Yes (Focal)	No
218	18	18.55	Long-term	Simple	Yes/ CSD	No	Yes (Focal)	No	Yes
219	19	29.05	Long-term	Nipple Sparing	Yes/ CSD	No	Yes (Focal)	No
220	21	33.04	Long-term	Nipple Sparing	Yes/ CSD	No	Yes	No
221	16	37.2	Long-term	Nipple Sparing	Yes/ CSD	No	Yes	No			210	140	240	160
222	25	44.85	Long-term	Nipple Sparing	Yes/ CSD	No	Yes (Focal)	No
223	24	24.69	No Treatment	Simple	Yes/ CSD	Yes	No	No	Yes		20	2	10	10
224	18	28.25	Long-term	Nipple Sparing	Yes	No	Yes	No			285	285	285	285
225	46	23.63	Long-term	Simple	Yes/ CSD	Yes	Yes	Yes	Yes	Yes
226	27	24.8	Long-term	Nipple Sparing	Yes/ CSD	No	Yes	No	Yes
227	29	22.42	Long-term	Nipple Sparing	Yes	Yes	Yes	No		Yes
228	31	40.4	Long-term	Simple	Yes	Yes	Yes (Focal)	No	Yes	Yes	210	120	15	15
229	32	25.9	Long-term	Nipple Sparing	Yes	No	No	Yes
230	18	24.69	No Treatment	Nipple Sparing	Yes	No	Yes (Focal)	No		Yes
