# Supplementary material for: Molecular and morphological alterations in breast tissue of transgender patients undergoing dihydrotestosterone therapy
Source: PLoS One. 2025 Jul 29;20(7):e0325034. doi: 10.1371/journal.pone.0325034 (PMC12306779; doi:10.1371/journal.pone.0325034)
Supplement: S2 File — (XLSX) [file pone.0325034.s002.xlsx]

## Sheet: Sheet1
Treatment Duration	Central AR	Central ER	Peripheral AR	Peripheral ER		*Central AR	*Central ER	*Peripheral AR	*Peripheral ER
No Treatment	9	6	6	4		255	220	200	199
No Treatment	15	10	40	60		199	200	502	610
No Treatment	4	10	6	120		190	201	199	1103
No Treatment	140	4	60	9		1001	187	562	251
No Treatment	60	10	90	90		609	193	608	688
No Treatment	30	10	15	90		611	421	444	1008
No Treatment	15	2	60	80		221	102	801	996
No Treatment	150	20	15	15		2106	298	287	296
No Treatment	20	2	10	10		105	53	70	54
Short-term	45	9	12	29		983	83	98	405
Short-term	285	285	285	280		41819	42001	40218	40001
Short-term	90	80	60	140		5321	8724	4209	1003
Short-term	21	15	120	120		456	317	609	1543
Short-term	24	6	240	210		583	642	30900	10953
Short-term	21	45	120	120		934	3024	20592	30245
Short-term	210	225	210	210		41831	41769	41039	30769
Long-term	20	15	110	90		4104	2004	4953	1924
Long-term	180	160	15	75		29533	10853	873	753
Long-term	285	290	291	285		40003	40241	30842	43048
Long-term	30	10	150	10		8924	395	10432	98
Long-term	140	60	60	20		10538	953	502	1954
Long-term	270	270	225	270		41835	20974	21064	30624
Long-term	45	55	255	270		873	421	31985	40953
Long-term	175	140	270	255		19532	14205	29531	30245
Long-term	210	120	15	15		29532	941	43	209
Long-term	10	14	20	10		193	567	921	451
Long-term	150	90	240	180		1004	842	4521	2053
Long-term	0	1	60	40		2	45	200	295
Long-term	75	20	65	60		532	4	1009	2952
Long-term	150	140	230	240		4002	3021	9842	10872
Long-term	180	210	120	150		20942	30214	8521	10582
Long-term	285	285	285	285		38342	52245	42521	41952
Long-term	210	140	240	160		22672	22630	21897	24851
Notes:	The computer image assistant reading is marked as (*).
