# Supplementary material for: Molecular and morphological alterations in breast tissue of transgender patients undergoing dihydrotestosterone therapy
Source: PLoS One. 2025 Jul 29;20(7):e0325034. doi: 10.1371/journal.pone.0325034 (PMC12306779; doi:10.1371/journal.pone.0325034)
Supplement: S3 File — (XLSX) [file pone.0325034.s003.xlsx]

## Sheet: Exported dataset
Custom Segment Name				Custom 2 TMA_09052024 | 001_Tonsil | Full ROI	Custom 2 TMA_09052024 | 002_HeyA8 | Full ROI	Custom 2 TMA_09052024 | 003_T47D | Full ROI	Custom 2 TMA_09052024 | 004_BT474 | Full ROI	Custom 2 TMA_09052024 | 005_Spleen | Full ROI	Custom 2 TMA_09052024 | 006_MCF7 | Full ROI	Custom 2 TMA_09052024 | 007_MCF7+Abemaciclib | Full ROI	Custom 2 TMA_09052024 | 008_HCC1954 | Full ROI	Custom 2 TMA_09052024 | 009_MDA-MB-453 | Full ROI	Custom 2 TMA_09052024 | 010_MDA-MB-436 | Full ROI	Custom 2 TMA_09052024 | 011_Jurkat | Full ROI	Custom 2 TMA_09052024 | 012_Raji | Full ROI	Custom 2 TMA_09052024 | 013_THP1 | Full ROI	Custom 2 TMA_09052024 | 014_PBMC+PHA | Full ROI	Custom 2 TMA_09052024 | 015_MCF10A+Gemcitabine | Full ROI	Custom 2 TMA_09052024 | 016_Liver | Full ROI	Custom 2 TMA_09052024 | 017_MDA-MB-231 | Full ROI	Custom 2 TMA_09052024 | 018_MDA-MB-468+EGF | Full ROI	Custom 2 TMA_09052024 | 019_OVCAR8+PARPi | Full ROI	0000484173_09062024 | 001 | Segment 1	0000484173_09062024 | 001 | Segment 3	0000484173_09062024 | 002 | Segment 1	0000484173_09062024 | 002 | Segment 3	0000484173_09062024 | 003 | Segment 1	0000484173_09062024 | 003 | Segment 3	0000484179_09102024 | 001 | Segment 1	0000484179_09102024 | 001 | Segment 3	0000484179_09102024 | 002 | Segment 1	0000484179_09102024 | 002 | Segment 3	0000484175_09102024 | 001 | Segment 1	0000484175_09102024 | 001 | Segment 3	0000484175_09102024 | 002 | Segment 1	0000484175_09102024 | 002 | Segment 3	0000484175_09102024 | 003 | Segment 1	0000484175_09102024 | 003 | Segment 3	0000484201_09062024_RERUN | 001_Tumor | Segment 1	0000484201_09062024_RERUN | 001_Tumor | Segment 3	0000484201_09062024_RERUN | 002_Tumor | Segment 1	0000484201_09062024_RERUN | 002_Tumor | Segment 3	0000484201_09062024_RERUN | 003_Tumor | Segment 1	0000484201_09062024_RERUN | 003_Tumor | Segment 3	0000484201_09062024_RERUN | 004_Benign | Segment 1	0000484201_09062024_RERUN | 004_Benign | Segment 3	0000484201_09062024_RERUN | 005_Benign | Segment 1	0000484201_09062024_RERUN | 005_Benign | Segment 3	0000484201_09062024_RERUN | 006_Benign | Segment 1
ROI				eb6f0b56-e1cf-4da8-9dc7-b0aa437ee272	4f96bb90-a9b1-4dbb-9d0f-e27289ce6e98	0853b792-4d9f-462c-ad77-e148f6c94a4f	07ec5400-b19a-4e4f-ba96-63cebaf20d55	4b2812d9-b0eb-4543-8643-62c7a2f7749a	b1c3a61f-b76f-4fde-9edd-30c8687a8faa	6ac39700-6574-455c-bd40-6e3f8500428d	7f3d028a-46f1-440f-b661-1e90c44da012	8e6a220c-4952-4e1e-ad17-2a72ed8d53d8	9327af6c-21f4-4b39-a3ad-09f8d0164440	1e9aa31f-910c-4270-8ed2-68dd41d9d4d4	ac5ae6d6-7274-4d61-bfa1-6b5f3043f38f	31e9c442-2eae-42ab-8a7e-257063079284	e02fac0b-1a58-4b26-bc56-8cbd4319df2e	ea395db2-ad87-4dd9-ac2d-0bddfaabd228	5dba8684-9916-4481-bd7f-59d771c04e81	908a417e-1030-45aa-b60b-1a7b15658136	97c1ffdb-d2cc-4e43-91d0-30a87065b944	7941adf7-0ba9-4a99-b92b-c1093eca8c9d	439abcb9-3f68-4412-8b34-6781c0b3f304	439abcb9-3f68-4412-8b34-6781c0b3f304	29f77288-6a62-406b-acc0-6843655998d0	29f77288-6a62-406b-acc0-6843655998d0	89bddb92-0aed-4248-a99c-891be6ca9ac0	89bddb92-0aed-4248-a99c-891be6ca9ac0	edf2ebaa-0ad6-4f61-97d0-94748d80da53	edf2ebaa-0ad6-4f61-97d0-94748d80da53	58973c8f-0de4-4928-a0a9-6386c3c861c3	58973c8f-0de4-4928-a0a9-6386c3c861c3	0b1968e1-4501-48b5-a094-347791abe430	0b1968e1-4501-48b5-a094-347791abe430	a17cf7a9-39bb-46dc-b8f1-8bab331846b7	a17cf7a9-39bb-46dc-b8f1-8bab331846b7	fc578b2f-9b2b-42da-ab8b-2f384c699a00	fc578b2f-9b2b-42da-ab8b-2f384c699a00	5866a761-1cb7-4e98-9c42-003ee5d7a6e6	5866a761-1cb7-4e98-9c42-003ee5d7a6e6	44aacf15-6554-4a89-b212-dd302085cd2a	44aacf15-6554-4a89-b212-dd302085cd2a	0dbb7f3c-b1c8-4b7d-82e3-d9614f6185c0	0dbb7f3c-b1c8-4b7d-82e3-d9614f6185c0	706314c1-11f3-4a66-b642-4a614ce37030	706314c1-11f3-4a66-b642-4a614ce37030	31e4c10e-1490-4a11-b289-ee5a53a60271	31e4c10e-1490-4a11-b289-ee5a53a60271	40cde5a9-2df0-4084-9aeb-a50349bdb96f
ROI (Label)				001_Tonsil	002_HeyA8	003_T47D	004_BT474	005_Spleen	006_MCF7	007_MCF7+Abemaciclib	008_HCC1954	009_MDA-MB-453	010_MDA-MB-436	011_Jurkat	012_Raji	013_THP1	014_PBMC+PHA	015_MCF10A+Gemcitabine	016_Liver	017_MDA-MB-231	018_MDA-MB-468+EGF	019_OVCAR8+PARPi	001	001	002	002	003	003	001	001	002	002	001	001	002	002	003	003	001_Tumor	001_Tumor	002_Tumor	002_Tumor	003_Tumor	003_Tumor	004_Benign	004_Benign	005_Benign	005_Benign	006_Benign
Segment				77c941fa-15f9-4656-8f34-b19ca5a35b68	f8c1baf8-c280-400c-b5df-5c92cda2b6f1	a4d8c1b2-e147-4c67-b075-cfce196ecd20	cff0a1be-d7c3-4a92-bf9f-65a11bcfe44f	053b0c13-53d9-48dd-a844-fd1123c3b21b	26cab70d-23c7-4889-ad38-490ce5bf1768	dbe9279c-1e31-46d8-ada8-6b630948f8c3	cdf57223-b831-4557-aac4-439905a2eb85	fe3d616c-1e64-4a32-8145-af7da244633e	932bfd0a-2fe4-4cee-85e6-737ad3b0ce51	4857912a-1f8c-4442-9bf2-6920bdaff336	00387ecf-697a-4df2-84ce-bf6cbff1c420	457c7048-687b-4709-8d2d-261b045f28db	14ddca8c-33ba-463f-871e-5f8a036dc0f7	7e121e7c-8bdb-409d-8873-c507626dc666	51608836-aaac-4c74-a243-425b17f01059	05371c5b-7017-43ee-a755-b77a47e235d2	b7ef5969-3f37-41d3-8b39-23b232b967a4	2f52ac33-9def-45d7-83ce-ec4aab7c7ece	be7cc943-fd55-4ad2-b729-568e7701177f	1a11be04-cd9e-4499-98a9-013dfb36566e	0c46225b-0e91-4710-9d42-efdd3795227a	c7d6ff91-23d6-477d-90d0-8881899ea2d4	8ccd98f3-592f-40f0-8850-0f7b97b672b9	64e2a055-0105-4dc1-83b9-a5d168dc1275	b85d9f5e-ed23-421b-bcfb-f65243bcd9fc	c5f40a90-b5ab-4cb5-a57e-5580321d849e	2769aeed-c3d8-4f68-89c3-32fdec8f4290	ed216c48-4759-4daa-b6b8-7dd6fb95d3d1	76edeb4b-5c87-43fb-95d6-55e4f33d9d99	e8a8d080-b5a7-4833-a8a7-f7b58376546f	407ee666-a779-4c38-ada4-9dc69dfed8d3	45bca3c9-824e-41e9-937a-2c622317398f	3b3284c7-27cc-48d5-9652-71491f9a9e1f	2951e142-938e-4fe7-965b-43aca271fc76	82e3896f-e197-4b88-baaa-9b7b172fd89c	9031b7c2-738c-42fe-8d7a-23ce2712c76f	73b11e8a-7d89-4796-8362-6b5c578e968c	665bacbd-fabd-4295-991d-9aff2a5e2209	ab6cd239-4dbd-42d4-a48c-33c33322de70	465b64c6-9df9-4f8f-885d-882aefbd104a	0515f464-5d9d-4ada-bb21-630a65a41023	889956c5-fdda-4c96-8956-13f8586c6401	0d87fb18-4ec6-4c64-b392-63dd41f7b07d	98579f41-7490-4a0a-b2b7-cbc9066e956c	91245de1-5bd8-408a-afc2-b29bc5ba4837
Segment (Name/ Label)				Full ROI	Full ROI	Full ROI	Full ROI	Full ROI	Full ROI	Full ROI	Full ROI	Full ROI	Full ROI	Full ROI	Full ROI	Full ROI	Full ROI	Full ROI	Full ROI	Full ROI	Full ROI	Full ROI	Segment 1	Segment 3	Segment 1	Segment 3	Segment 1	Segment 3	Segment 1	Segment 3	Segment 1	Segment 3	Segment 1	Segment 3	Segment 1	Segment 3	Segment 1	Segment 3	Segment 1	Segment 3	Segment 1	Segment 3	Segment 1	Segment 3	Segment 1	Segment 3	Segment 1	Segment 3	Segment 1
ROI X Coordinate				10342.3	9178.85	9700.97	8847.84	9193.3	14307.8	14361.9	13441.7	13739.5	13193.8	19095.9	19130.2	19263.7	18746.2	18631	23208.7	17061.1	23331.3	23766.1	23185.7	23185.7	23752.6	23752.6	21106.9	21106.9	14840	14840	14873.3	14873.3	20649	20649	19081	19081	20052	20052	26368.8	26368.8	29072.3	29072.3	28202.6	28202.6	23621.1	23621.1	40034.3	40034.3	21934
ROI Y Coordinate				57181.1	52254.8	46935.2	42253.2	36858.2	56286	51292.5	47159.1	42041.4	37276	56675	51723.3	46932	41575.7	36866.9	56854.2	13024.2	46719.2	41826.7	55837.4	55837.4	46165.9	46165.9	55517.7	55517.7	69705	69705	71897.6	71897.6	42273.8	42273.8	56465	56465	58182	58182	53714.5	53714.5	54034.3	54034.3	52293.6	52293.6	29243.9	29243.9	26525.2	26525.2	30867
Segment Tags																							Segment 1	Segment 3	Segment 1	Segment 3	Segment 1	Segment 3	Segment 1	Segment 3	Segment 1	Segment 3	Segment 1	Segment 3	Segment 1	Segment 3	Segment 1	Segment 3	Segment 1	Segment 3	Segment 1	Segment 3	Segment 1	Segment 3	Segment 1	Segment 3	Segment 1	Segment 3	Segment 1
AOI				1	1	1	1	1	1	1	1	1	1	1	1	1	1	1	1	1	1	1	1	1	1	1	1	1	1	1	1	1	1	1	1	1	1	1	1	1	1	1	1	1	1	1	1	1	1
AOI surface area				341321	341321	341321	341321	341321	341321	341321	341321	341321	341321	341321	341321	341321	341321	341321	341321	341321	341321	341321	91851.8	150274	96967.4	139866	70561.9	132586	19873.2	70915.6	62958.7	142465	56511.9	105981	54209.7	50694	37056.4	75937.6	40047.5	126890	30556.9	94827.6	31013.5	130288	20375.9	56997.8	19308.4	31428.2	21716
AOI nuclei count				4381	382	281	66	4599	428	507	503	570	384	713	1035	731	448	472	691	312	665	544	1038	675	1158	662	853	507	261	357	867	589	655	286	537	189	409	221	401	307	301	200	335	342	222	59	191	38	194
Fov count				280	280	280	280	280	280	280	280	280	280	280	280	280	280	280	280	280	280	280	280	280	280	280	280	280	280	280	280	280	280	280	280	280	280	280	280	280	280	280	280	280	280	280	280	280	280
Fov counted				280	276	280	280	280	280	278	280	280	276	280	280	280	276	280	280	280	280	278	279	280	279	280	280	280	280	280	280	280	279	280	279	280	280	280	279	280	279	280	280	280	280	280	280	280	280
BindingDensity				0.94	0.51	0.62	0.56	1	0.64	0.97	0.63	0.72	0.54	0.67	0.48	0.94	0.51	0.62	0.56	1	0.64	0.39	0.87	0.62	0.96	0.44	0.84	0.48	0.43	0.38	0.56	0.38	0.87	0.62	0.96	0.44	0.84	0.48	0.87	0.62	0.96	0.44	0.84	0.48	0.43	0.38	0.56	0.38	0.4
Scan Name				Custom 2 TMA_09052024	Custom 2 TMA_09052024	Custom 2 TMA_09052024	Custom 2 TMA_09052024	Custom 2 TMA_09052024	Custom 2 TMA_09052024	Custom 2 TMA_09052024	Custom 2 TMA_09052024	Custom 2 TMA_09052024	Custom 2 TMA_09052024	Custom 2 TMA_09052024	Custom 2 TMA_09052024	Custom 2 TMA_09052024	Custom 2 TMA_09052024	Custom 2 TMA_09052024	Custom 2 TMA_09052024	Custom 2 TMA_09052024	Custom 2 TMA_09052024	Custom 2 TMA_09052024	0000484173_09062024	0000484173_09062024	0000484173_09062024	0000484173_09062024	0000484173_09062024	0000484173_09062024	0000484179_09102024	0000484179_09102024	0000484179_09102024	0000484179_09102024	0000484175_09102024	0000484175_09102024	0000484175_09102024	0000484175_09102024	0000484175_09102024	0000484175_09102024	0000484201_09062024_RERUN	0000484201_09062024_RERUN	0000484201_09062024_RERUN	0000484201_09062024_RERUN	0000484201_09062024_RERUN	0000484201_09062024_RERUN	0000484201_09062024_RERUN	0000484201_09062024_RERUN	0000484201_09062024_RERUN	0000484201_09062024_RERUN	0000484201_09062024_RERUN
Slide				43d49270-bd7d-498d-9fbf-c0ecd7de5fbd	43d49270-bd7d-498d-9fbf-c0ecd7de5fbd	43d49270-bd7d-498d-9fbf-c0ecd7de5fbd	43d49270-bd7d-498d-9fbf-c0ecd7de5fbd	43d49270-bd7d-498d-9fbf-c0ecd7de5fbd	43d49270-bd7d-498d-9fbf-c0ecd7de5fbd	43d49270-bd7d-498d-9fbf-c0ecd7de5fbd	43d49270-bd7d-498d-9fbf-c0ecd7de5fbd	43d49270-bd7d-498d-9fbf-c0ecd7de5fbd	43d49270-bd7d-498d-9fbf-c0ecd7de5fbd	43d49270-bd7d-498d-9fbf-c0ecd7de5fbd	43d49270-bd7d-498d-9fbf-c0ecd7de5fbd	43d49270-bd7d-498d-9fbf-c0ecd7de5fbd	43d49270-bd7d-498d-9fbf-c0ecd7de5fbd	43d49270-bd7d-498d-9fbf-c0ecd7de5fbd	43d49270-bd7d-498d-9fbf-c0ecd7de5fbd	43d49270-bd7d-498d-9fbf-c0ecd7de5fbd	43d49270-bd7d-498d-9fbf-c0ecd7de5fbd	43d49270-bd7d-498d-9fbf-c0ecd7de5fbd	27ce5ef5-0ab4-49f5-966f-eb39e589c189	27ce5ef5-0ab4-49f5-966f-eb39e589c189	27ce5ef5-0ab4-49f5-966f-eb39e589c189	27ce5ef5-0ab4-49f5-966f-eb39e589c189	27ce5ef5-0ab4-49f5-966f-eb39e589c189	27ce5ef5-0ab4-49f5-966f-eb39e589c189	610a6d78-70fd-4b40-96a1-0bc43f92b47e	610a6d78-70fd-4b40-96a1-0bc43f92b47e	610a6d78-70fd-4b40-96a1-0bc43f92b47e	610a6d78-70fd-4b40-96a1-0bc43f92b47e	9fdb01cf-b9e0-4c58-9d4b-b8f5717dd33c	9fdb01cf-b9e0-4c58-9d4b-b8f5717dd33c	9fdb01cf-b9e0-4c58-9d4b-b8f5717dd33c	9fdb01cf-b9e0-4c58-9d4b-b8f5717dd33c	9fdb01cf-b9e0-4c58-9d4b-b8f5717dd33c	9fdb01cf-b9e0-4c58-9d4b-b8f5717dd33c	742adaf1-8c81-42de-a536-b9eee1917323	742adaf1-8c81-42de-a536-b9eee1917323	742adaf1-8c81-42de-a536-b9eee1917323	742adaf1-8c81-42de-a536-b9eee1917323	742adaf1-8c81-42de-a536-b9eee1917323	742adaf1-8c81-42de-a536-b9eee1917323	742adaf1-8c81-42de-a536-b9eee1917323	742adaf1-8c81-42de-a536-b9eee1917323	742adaf1-8c81-42de-a536-b9eee1917323	742adaf1-8c81-42de-a536-b9eee1917323	742adaf1-8c81-42de-a536-b9eee1917323
Scan plexset				2	2	2	2	2	2	2	2	2	2	2	2	2	2	2	2	2	2	2	2	2	2	2	2	2	2	2	2	2	2	2	2	2	2	2	2	2	2	2	2	2	2	2	2	2	2
Origin Instrument ID				1903G0007	1903G0007	1903G0007	1903G0007	1903G0007	1903G0007	1903G0007	1903G0007	1903G0007	1903G0007	1903G0007	1903G0007	1903G0007	1903G0007	1903G0007	1903G0007	1903G0007	1903G0007	1903G0007	1903G0007	1903G0007	1903G0007	1903G0007	1903G0007	1903G0007	1903G0007	1903G0007	1903G0007	1903G0007	1903G0007	1903G0007	1903G0007	1903G0007	1903G0007	1903G0007	1903G0007	1903G0007	1903G0007	1903G0007	1903G0007	1903G0007	1903G0007	1903G0007	1903G0007	1903G0007	1903G0007
#Factor	#Factor type
Scan_ID	String			Custom 2 TMA_09052024	Custom 2 TMA_09052024	Custom 2 TMA_09052024	Custom 2 TMA_09052024	Custom 2 TMA_09052024	Custom 2 TMA_09052024	Custom 2 TMA_09052024	Custom 2 TMA_09052024	Custom 2 TMA_09052024	Custom 2 TMA_09052024	Custom 2 TMA_09052024	Custom 2 TMA_09052024	Custom 2 TMA_09052024	Custom 2 TMA_09052024	Custom 2 TMA_09052024	Custom 2 TMA_09052024	Custom 2 TMA_09052024	Custom 2 TMA_09052024	Custom 2 TMA_09052024	0000484173_09062024	0000484173_09062024	0000484173_09062024	0000484173_09062024	0000484173_09062024	0000484173_09062024	0000484179_09102024	0000484179_09102024	0000484179_09102024	0000484179_09102024	0000484175_09102024	0000484175_09102024	0000484175_09102024	0000484175_09102024	0000484175_09102024	0000484175_09102024	0000484201_09062024_RERUN	0000484201_09062024_RERUN	0000484201_09062024_RERUN	0000484201_09062024_RERUN	0000484201_09062024_RERUN	0000484201_09062024_RERUN	0000484201_09062024_RERUN	0000484201_09062024_RERUN	0000484201_09062024_RERUN	0000484201_09062024_RERUN	0000484201_09062024_RERUN
ROI_ID	String			001_Tonsil	002_HeyA8	003_T47D	004_BT474	005_Spleen	006_MCF7	007_MCF7+Abemaciclib	008_HCC1954	009_MDA-MB-453	010_MDA-MB-436	011_Jurkat	012_Raji	013_THP1	014_PBMC+PHA	015_MCF10A+Gemcitabine	016_Liver	017_MDA-MB-231	018_MDA-MB-468+EGF	019_OVCAR8+PARPi	001	001	002	002	003	003	001	001	002	002	001	001	002	002	003	003	001_Tumor	001_Tumor	002_Tumor	002_Tumor	003_Tumor	003_Tumor	004_Benign	004_Benign	005_Benign	005_Benign	006_Benign
LOT_Human_Immune_Cell_Profiling_Protein_Core_1_0	String			ICPH10006	ICPH10006	ICPH10006	ICPH10006	ICPH10006	ICPH10006	ICPH10006	ICPH10006	ICPH10006	ICPH10006	ICPH10006	ICPH10006	ICPH10006	ICPH10006	ICPH10006	ICPH10006	ICPH10006	ICPH10006	ICPH10006	ICPH10006	ICPH10006	ICPH10006	ICPH10006	ICPH10006	ICPH10006	ICPH10007	ICPH10007	ICPH10007	ICPH10007	ICPH10007	ICPH10007	ICPH10007	ICPH10007	ICPH10007	ICPH10007	ICPH10006	ICPH10006	ICPH10006	ICPH10006	ICPH10006	ICPH10006	ICPH10006	ICPH10006	ICPH10006	ICPH10006	ICPH10006
LOT_CLDH10003_Human_nC_Cell_Death_Protein_1_2	String			CLDH10003	CLDH10003	CLDH10003	CLDH10003	CLDH10003	CLDH10003	CLDH10003	CLDH10003	CLDH10003	CLDH10003	CLDH10003	CLDH10003	CLDH10003	CLDH10003	CLDH10003	CLDH10003	CLDH10003	CLDH10003	CLDH10003	CLDH10003	CLDH10003	CLDH10003	CLDH10003	CLDH10003	CLDH10003	CLDH10003	CLDH10003	CLDH10003	CLDH10003	CLDH10003	CLDH10003	CLDH10003	CLDH10003	CLDH10003	CLDH10003	CLDH10003	CLDH10003	CLDH10003	CLDH10003	CLDH10003	CLDH10003	CLDH10003	CLDH10003	CLDH10003	CLDH10003	CLDH10003
LOT_Human_Pan_Tumor_Protein_Module_1_0	String			PTRH10002	PTRH10002	PTRH10002	PTRH10002	PTRH10002	PTRH10002	PTRH10002	PTRH10002	PTRH10002	PTRH10002	PTRH10002	PTRH10002	PTRH10002	PTRH10002	PTRH10002	PTRH10002	PTRH10002	PTRH10002	PTRH10002	PTRH10002	PTRH10002	PTRH10002	PTRH10002	PTRH10002	PTRH10002	PTRH10002	PTRH10002	PTRH10002	PTRH10002	PTRH10002	PTRH10002	PTRH10002	PTRH10002	PTRH10002	PTRH10002	PTRH10002	PTRH10002	PTRH10002	PTRH10002	PTRH10002	PTRH10002	PTRH10002	PTRH10002	PTRH10002	PTRH10002	PTRH10002
LOT_Human_PI3K_AKT_Signaling_Protein_Module_1_0	String			PKSH10002	PKSH10002	PKSH10002	PKSH10002	PKSH10002	PKSH10002	PKSH10002	PKSH10002	PKSH10002	PKSH10002	PKSH10002	PKSH10002	PKSH10002	PKSH10002	PKSH10002	PKSH10002	PKSH10002	PKSH10002	PKSH10002	PKSH10002	PKSH10002	PKSH10002	PKSH10002	PKSH10002	PKSH10002	PKSH10002	PKSH10002	PKSH10002	PKSH10002	PKSH10002	PKSH10002	PKSH10002	PKSH10002	PKSH10002	PKSH10002	PKSH10002	PKSH10002	PKSH10002	PKSH10002	PKSH10002	PKSH10002	PKSH10002	PKSH10002	PKSH10002	PKSH10002	PKSH10002
LOT_OHSU_Custom_3_1_0	String			OHSU-Custom-22	OHSU-Custom-22	OHSU-Custom-22	OHSU-Custom-22	OHSU-Custom-22	OHSU-Custom-22	OHSU-Custom-22	OHSU-Custom-22	OHSU-Custom-22	OHSU-Custom-22	OHSU-Custom-22	OHSU-Custom-22	OHSU-Custom-22	OHSU-Custom-22	OHSU-Custom-22	OHSU-Custom-22	OHSU-Custom-22	OHSU-Custom-22	OHSU-Custom-22	OHSU-Custom-22	OHSU-Custom-22	OHSU-Custom-22	OHSU-Custom-22	OHSU-Custom-22	OHSU-Custom-22	OHSU-Custom-22	OHSU-Custom-22	OHSU-Custom-22	OHSU-Custom-22	OHSU-Custom-22	OHSU-Custom-22	OHSU-Custom-22	OHSU-Custom-22	OHSU-Custom-22	OHSU-Custom-22	OHSU-Custom-22	OHSU-Custom-22	OHSU-Custom-22	OHSU-Custom-22	OHSU-Custom-22	OHSU-Custom-22	OHSU-Custom-22	OHSU-Custom-22	OHSU-Custom-22	OHSU-Custom-22	OHSU-Custom-22
#Target Group	#Analyte type	#CodeClass	Target name (display name)
All Targets;Checkpoint;Myeloid Activation	Protein	Endogenous	PD-L1	405.81	42.3133	13.4095	7.38033	150.675	21.814	31.8088	198.319	28.1303	45.6798	26.1491	36.0791	27.795	101.605	39.2505	69.1735	125.344	20.3599	17.0842	29.6157	13.7982	31.013	22.8234	30.8252	16.2495	7.9875	13.3283	16.669	14.165	21.3521	12.0438	14.7292	8.04388	13.3905	6.69872	7.94359	2.37825	13.3578	2.77941	13.1357	6.4671	2.32829	1.15352	5.13262	1.6404	4.19935
All Targets;Checkpoint;T cell Activation;T cells	Protein	Endogenous	PD-1	695.578	113.217	61.206	18.8645	312.726	88.3663	116.242	136.8	137.466	50.4917	104.604	145.647	86.7471	58.5389	88.9839	262.149	65.0027	84.6602	67.9976	246.975	129.382	205.027	83.334	188.752	83.4103	50.0758	62.3905	102.281	61.6314	133.554	66.4454	84.8593	31.7704	90.4613	34.3722	58.0943	49.1642	65.2801	30.8968	49.1858	57.1758	24.5198	5.39909	24.7742	4.47882	32.9927
All Targets;Housekeepers	Protein	Control	S6	22309.7	17413.5	6942.39	2008.65	19812.7	7385.05	13405.5	19588.8	14274.1	13563.5	13106.2	18143.2	10086.1	5812.6	4878.12	24472.3	14286.4	9472.71	10158.3	28763.9	6384.56	24615.7	5622.49	23986.8	5461.73	4529.16	4175.18	9326.02	5747.85	9506.7	2156.69	7015.35	1507.56	5596.56	1703.21	7970.19	3295.65	6666.52	2261.94	7192.3	3807.35	1830.07	537.889	2423.62	378.434	1831.21
All Targets;Fibroblasts;Stroma	Protein	Endogenous	Fibronectin	3523.61	1123.79	674.588	722.323	1548.47	581.315	850.205	665.173	617.695	1241.85	492.533	491.95	705.233	422.843	1280.59	28100.2	546.74	814.917	2185.38	5185.2	10478.7	4027.12	11022.9	16217.1	18350.9	583.551	2343.42	595.461	3015.26	1367.36	9983.07	1801.48	5776.89	1592.68	8628.65	713.487	8550.48	803.802	7224.74	771.487	8686.38	1133.7	3609.53	643.203	2215.68	701.449
All Targets;Antigen Presentation;MHC2	Protein	Endogenous	HLA-DR	33457.6	345.498	224.784	44.2431	10168.7	217.949	379.086	533.118	453.718	216.203	356.154	5185.37	307.311	1490.94	239.137	1165.16	314.035	353.564	232.748	2172.25	2846.39	1893.26	2715.3	2153.59	3193.16	514.296	1272.81	1284.02	872.43	911.908	380.009	1003.97	680.043	854.189	494.442	593.399	3316.31	527.179	1919.58	785.82	3999.52	534.386	130.057	204.806	133.45	560.036
All Targets;Th cells;T cells;Myeloid	Protein	Endogenous	CD4	2736.86	162.053	171.237	22.809	2990.01	167.225	254.813	394.88	230.301	108.776	242.712	233.162	527.492	1365.32	135.677	1446.54	135.303	183.765	137.138	534.293	390.525	427.227	293.332	497.131	371.148	136.79	319.097	445.558	392.99	334.795	180.771	353.026	189.117	242.799	147.507	147.458	196.826	118.511	137.048	142.24	248.436	107.151	50.8556	84.8565	29.8166	103.705
All Targets;Background	Protein	Negative	Rb IgG	130.821	30.5234	10.8414	1.34255	106.016	23.5611	33.928	22.4805	45.9177	11.806	38.7973	20.271	29.5797	11.8288	19.3225	69.7366	12.5034	27.2846	23.3264	85.1791	35.8066	69.314	30.5516	69.6973	26.321	13.2201	15.1967	29.3287	20.4387	37.3709	27.844	35.6298	11.0945	36.2662	7.39137	20.1783	16.11	10.1613	6.41842	21.0315	18.5849	5.73511	2.66379	7.70421	1.01017	5.5414
All Targets;Background	Protein	Negative	Ms IgG1	611.02	130.565	63.4115	17.7187	362.981	92.2447	108.586	138.741	149.919	61.4005	80.7109	119.482	86.4423	47.9848	81.6502	222.887	76.8509	90.2089	76.8187	265.331	131.967	229.669	91.913	217.781	93.2771	57.0333	67.8515	115.924	75.6405	136.3	78.565	96.4817	20.0095	95.7736	33.8633	76.648	37.8438	52.6732	28.9359	72.0456	53.2783	22.0717	8.2013	26.0657	6.10917	26.81
All Targets;Checkpoint;Th cells;T cell Activation;T cells	Protein	Endogenous	CTLA4	316.983	37.0739	33.8019	16.0738	184.46	33.405	37.045	61.2666	57.9353	31.2813	35.5292	41.4337	36.7881	592.356	42.5119	306.678	55.5021	43.1548	48.7454	118.727	37.948	93.0932	38.9744	93.7471	42.6797	24.2889	25.9389	61.3737	44.1781	68.0632	25.1134	33.0752	10.3956	32.575	11.9085	76.4967	51.1696	67.0785	33.2763	66.5532	58.3507	22.6234	10.8081	20.7059	5.12337	18.7365
All Targets;NK cells	Protein	Endogenous	CD56	716.832	213.031	83.2411	27.4886	1010.16	156.403	232.247	350.091	268.155	214.498	214.391	315.682	192.719	135.526	124.932	349.781	164.371	612.426	134.063	528.09	236.47	390.524	204.324	413.222	169.113	131.483	132.646	182.427	150.8	304.325	125.214	470.95	68.0151	310.637	84.616	1654.87	453.444	1440.86	282.889	2455.38	718.062	134.917	19.4058	122.325	15.9448	106.979
All Targets;Proliferation	Protein	Endogenous	Ki-67	32058.8	20022.1	4648.62	651.778	1024.09	18024.9	12356.3	24394.2	24381	6576.63	20133.8	27539.1	8301.53	18696.3	35540	393.857	21846.4	15861	14661.9	673.031	196.57	455.325	135.138	508.106	145.466	133.655	94.6567	333.903	96.8211	268.389	126.246	255.127	64.4711	207.734	89.4937	175.13	108.088	204.439	80.8332	242.085	160.892	52.4233	20.2007	68.2154	12.9956	52.5286
All Targets;T cell Activation;Cytotoxicity	Protein	Endogenous	GZMB	1865.99	609.797	361.565	117.741	2909.68	684.678	918.676	1337.93	1111.28	609.243	820.272	1065.93	784.712	9792.54	683.709	1455.73	798.942	935.983	995.546	1188.16	355.818	1040.38	300.857	998.068	347.641	243.469	199.403	576.301	206.049	1057.92	269.503	829.343	171.631	556.756	189.366	647.451	393.988	488.137	222.395	583.194	423.544	217.541	55.6086	265.289	79.3521	283.836
All Targets;Housekeepers	Protein	Control	GAPDH	48514.7	15109.7	990.26	441.398	51677	1069.73	4585.86	13709.4	5323.77	4306.09	5249.97	10936.9	1208.77	1437.84	330.359	89025.4	6331.65	1554.24	4592.24	17835.5	3864.75	14975.8	3047.81	12018.6	2518.28	7103.56	6335.37	16005.1	8983.12	6641.36	1206.94	3831.09	530.922	3349.62	781.89	8312.44	2196.75	8085.47	1742.19	7822.98	2771.3	1253.44	215.126	1606.24	176.623	1349.22
All Targets;Stroma	Protein	Endogenous	SMA	16622.3	771.677	807.584	81.0335	36112.9	367.91	3410.86	2485.99	481.677	234.729	666.348	798.152	440.695	480.463	615.15	16338.5	349.392	375.479	416.375	100457	55158.5	81324.7	31126.2	86044.5	25861	9474.56	8211	14206.7	8102.62	53165.7	59393.9	51913.6	8301.91	46882.1	11702	2197.85	15519.6	2065.13	11355.1	1555.77	15034.9	9589.33	3290.85	13342.4	1910.36	12584.5
All Targets;Total Immune	Protein	Endogenous	CD45	99535.6	396.883	196.456	38.1087	62747.2	222.51	388.563	493.155	445.852	281.631	5691.22	4968.8	1843.33	7029.12	214.979	3240.64	310.259	306.98	339.049	2202.02	2314.47	1588.8	2032.71	2100.9	2075.2	696.242	2000.41	2407.22	1779.76	1182.43	566.84	1950.43	768.51	1154.88	639.036	476.093	1068.18	360.682	774.303	414.51	1281.17	721.228	192.812	455.854	111.243	789.935
All Targets;T cells;CD8 T cells	Protein	Endogenous	CD8	2605.34	281.916	122.573	38.9919	6306.15	189.337	329.52	365.233	378.348	147.544	287.055	327.845	246.964	928.711	211.74	604.009	194.28	220.28	167.208	1263.67	685.132	726.336	431.017	1360.9	558.701	415.121	1135.62	1379.26	752.815	651.407	303.066	1720.2	266.17	869.274	199.064	246.813	147.29	124.289	95.0813	163.804	201.163	338.082	35.4785	269.817	28.8307	518.141
All Targets;Tumor;Epithelial	Protein	Endogenous	PanCk	363.125	1378.47	12648.5	1225.06	275.385	12895.8	12698.2	16355.7	3427.53	122.814	98.4757	102.296	98.205	48.3042	1988.28	1755.39	1008.73	13894.5	1807.51	19504.6	571.415	17355.1	530.786	10414.9	342.735	6245.54	303.963	12789	363.948	14457.7	315.475	8906.13	142.954	5533	122.847	11976.1	831.738	9452.07	542.572	9294.72	933.016	4001.26	220.778	4411.66	128.646	3745.18
All Targets;M2 Macrophage;Myeloid;Macrophage	Protein	Endogenous	CD68	5498.6	315.805	151.37	43.0322	4293.46	216.802	302.2	383.888	395.338	202.525	313.255	396.737	1245.49	343.112	245.775	11660.9	607.57	253.021	250.195	821.361	471.579	666.654	370.003	728.851	429.306	158.832	270.161	337.893	277.167	581.963	268.607	558.479	174.537	436.57	205.331	376.482	546.017	331.417	382.715	356.59	708.528	178.473	47.877	125.947	31.8958	223.42
All Targets;B cells	Protein	Endogenous	CD20	1139.94	93.2897	28.5789	15.3361	773.652	54.4817	100.446	109.041	108.94	65.0104	98.9753	448.87	93.5708	162.147	77.6782	225.949	69.5167	71.9255	54.9152	261.272	149.068	210.907	142.481	223.685	141.935	37.3824	38.6539	55.6494	45.6447	112.301	55.4425	99.1854	16.2002	60.8013	32.1019	56.5766	34.2955	45.6	30.0603	48.9727	47.0083	22.1104	12.78	25.0476	5.19264	29.7507
All Targets;T cells	Protein	Endogenous	CD3	3081.79	88.5595	36.1731	13.1399	3417.68	71.7173	91.53	109.901	97.599	58.5523	2636.2	96.2263	70.3569	1136.43	53.9049	203.475	45.9044	66.2788	56.4371	331.674	201.056	248.087	154.346	353.824	197.613	195.102	524.265	827.515	533.871	270.163	135.105	512.292	139.718	292.716	115.794	64.4615	56.3662	42.1039	50.8375	75.8009	68.1221	56.7817	23.7732	64.129	10.1423	107.564
All Targets;DC;Myeloid	Protein	Endogenous	CD11c	9396.94	268.883	134.268	37.3645	6072.35	190.506	359.472	363.027	328.647	169.777	271.947	367.462	297.705	234.557	192.15	352.295	207.849	288.105	176.749	675.658	272.594	582.604	196.813	527.679	216.21	135.88	165.595	356.529	238.17	440.351	178.853	356.965	102.016	334.123	115.017	191.814	336.487	153.181	224.741	209.518	423.433	96.2811	19.9322	74.4761	31.4948	96.7501
All Targets;Background	Protein	Negative	Ms IgG2a	190.049	36.7538	18.7656	8.1335	139.868	30.0502	74.3313	101.095	68.831	15.7309	43.1491	58.747	69.6773	28.3702	48.8778	138.747	35.7815	54.0461	39.7771	116.476	55.4097	103.386	38.0172	105.069	33.5517	27.8268	15.9199	45.2912	21.6913	65.9582	27.4013	46.8023	16.0133	49.679	12.8225	22.6	18.0434	27.2968	16.6476	32.5201	25.8236	7.43763	2.07273	17.6769	4.58517	15.8101
All Targets;Housekeepers	Protein	Control	Histone H3	160042	39376.5	18253.8	5867.8	103210	30130.5	46164	34441.2	56825.1	14879.1	38048.5	41898.3	29390.7	17563.1	20768.8	17789.9	15983.7	29506.5	17081.8	58431.6	29222.4	45286.4	24759.8	49514.6	24131.5	20822	25704.1	31271.7	21917.3	35267.9	9326.9	29084.1	6915.63	30256.9	10630.5	19561.1	11849.5	16438.5	7293.1	19711.8	15018.6	7000.47	1561.21	6358.14	769.225	6767.15
All Targets;Tumor;Antigen Presentation	Protein	Endogenous	Beta-2-microglobulin	1060.3	102.098	60.5368	19.991	1070.59	76.9368	110.744	171.606	194.157	102.491	121.386	191.148	125.232	195.993	86.2217	387.722	150.058	120.766	69.5824	250.472	156.377	220.629	103.647	217.031	129.404	56.1302	91.351	112.135	80.3982	118.071	75.6073	115.926	33.6332	116.768	45.6252	105.106	60.7383	95.056	48.3342	104.173	81.8575	34.4256	11.0474	30.399	17.0885	53.2205
All Targets;Pro-apoptosis;Apoptosis	Protein	Endogenous	CD95/Fas	411.267	60.4228	80.2112	4.58447	188.368	23.9953	8.04719	56.9935	13.1095	10.7859	28.299	87.505	15.9248	47.4146	67.0264	102.952	28.0385	20.0308	26.5546	50.8278	31.7472	38.0185	20.8678	54.516	29.5981	12.7992	17.9402	75.8002	20.7774	23.9503	15.4393	27.9595	12.4062	25.2608	9.82581	13.951	18.5637	18.3998	12.2034	14.3545	23.5572	13.6303	5.40233	18.0284	5.76195	16.1551
All Targets;Anti-apoptosis;Apoptosis	Protein	Endogenous	BCL6	675.393	61.6631	121.737	11.0899	168.205	70.4226	77.7505	310.943	113.995	53.0363	51.932	1041.01	44.9599	224.021	37.2625	83.6412	111.264	164.849	51.0754	126.486	57.7244	116.51	51.7644	162.22	93.9787	51.6192	26.521	133.626	48.4444	261.652	44.3998	227.212	30.0112	207.784	41.8143	123.619	30.128	105.032	24.5862	110.171	32.9587	45.7682	9.8259	59.6956	12.1819	49.5289
All Targets;DNA Damage	Protein	Endogenous	PARP	5777.91	616.249	534.098	313.021	3280.54	514.133	653.164	1261.57	2554.93	692.453	1070.02	2587.24	2607.71	467.193	463.32	302.386	769.313	503.365	1145.77	812.186	377.717	711.548	322.479	608.417	344.465	237.863	250.909	615.187	289.506	630.83	95.3262	405.257	108.493	362.75	114.985	726.129	184.841	575.442	125.193	605.129	255.123	151.347	29.9522	157.072	15.647	166.58
All Targets;Cytotoxicity	Protein	Endogenous	GZMA	138.218	13.0866	25.6132	3.30974	517.404	11.2092	19.1479	32.987	30.7478	23.3731	69.5223	49.5747	19.1922	74.3873	15.1891	130.236	41.6977	49.024	36.2306	61.0616	40.3359	47.5375	33.0474	56.8706	47.0069	14.326	47.6261	40.0281	27.7106	31.9981	19.9396	26.8083	20.3922	32.9179	11.9434	13.2617	18.2881	18.1267	12.655	11.6959	20.9391	9.42313	5.60225	12.4637	5.97518	23.3084
All Targets;Pro-apoptosis;Apoptosis	Protein	Endogenous	BIM	717.317	56.1349	49.6793	53.0025	481.25	173.678	312.015	220.163	103.653	143.502	156.47	477.301	222.329	177.464	45.2955	281.376	85.2662	217.769	46.0674	474.714	115.536	307.957	96.5382	329.638	87.633	65.1542	67.3401	183.809	94.6436	251.481	45.2508	143.503	27.1404	113.74	36.9118	183.976	43.5584	127.513	23.0851	160.016	33.9731	58.5106	8.10686	59.0266	10.4806	46.7606
All Targets;Pro-apoptosis;Apoptosis	Protein	Endogenous	BAD	5819.19	1052.15	1472.98	568.253	4688.66	900.684	1743.65	1774.2	2192.22	1555.63	1011.94	1061.88	934.493	373.991	650.982	10202.2	1871.15	1249.54	1980.83	4222.18	860.073	3892.47	756.663	3150.11	770.575	392.796	329.978	982.951	391.711	1742.95	261.935	877.39	184.712	606.89	212.039	1717.41	399.65	1486.83	269.583	1680.45	495.8	405.679	73.6953	519.44	50.1776	406.261
All Targets;Anti-apoptosis;Apoptosis	Protein	Endogenous	BCLXL	1038.91	904.698	659.567	233.444	759.512	355.675	804.061	542.906	958.266	612.706	266.772	398.248	162.427	260.405	395.274	1708.76	2445.41	642.428	629.488	898.606	157.356	788.725	130.102	648.035	125.325	171.172	71.4928	389.515	97.4109	579.021	100.111	355.377	50.2775	293.283	56.2167	408.05	93.6063	377.695	82.0467	396.511	140.298	93.8047	13.406	103.195	11.1845	101.513
All Targets;Caspase;Apoptosis	Protein	Endogenous	Cleaved Caspase 9	343.461	89.2901	62.0522	18.8187	225.927	130.944	161.387	157.219	150.705	115.882	116.087	193.996	130.653	335.689	106.684	263.222	114.22	123.744	126.566	204.05	54.247	195.695	47.3954	169.034	55.4246	18.0956	24.7808	30.5487	17.4781	89.3836	25.7171	67.5343	23.0934	55.2517	27.0509	1879.12	436.422	1100.35	264.991	1499.25	684.35	18.2995	4.7302	8.55043	6.72676	12.3001
All Targets;DNA Damage;Tumor Suppressor	Protein	Endogenous	p53	1336.8	1137.56	8294.54	1222.13	883.834	638.352	1460.75	11323.9	390.93	703.229	277.721	22022.2	510.629	235.199	2376.06	2752.34	17340.5	28881.4	5806.28	731.482	545.779	575.08	458.41	594.005	396.819	250.934	286.894	1260.66	267.031	10105.3	304.617	537.915	99.7836	389.642	98.432	231.265	128.098	195.266	92.146	213.719	108.904	1119.15	96.41	2686.13	346.72	2101.19
All Targets;Antigen;Tumor Suppressor	Protein	Endogenous	PTEN	367.835	110.038	88.5307	30.3599	409.313	115.284	74.7583	98.3235	128.466	21.818	11.5644	63.6851	15.6185	32.7902	20.0863	38.663	107.132	12.6058	189.554	170.123	93.434	188.26	70.5184	181.923	79.1176	39.5509	59.0302	77.2093	57.3503	155.958	54.6666	117.27	31.9471	95.5221	36.217	232.167	93.0182	213.332	54.1557	188.255	95.3914	22.5999	6.91564	23.6281	7.49307	23.121
All Targets;Antigen;Hormone Receptor	Protein	Endogenous	ER-alpha	181.23	28.68	228.661	40.1731	193.434	996.712	1000.12	51.2947	35.8595	14.4311	19.8876	34.6898	34.4352	8.67539	19.1905	111.591	36.125	35.7338	34.9516	585.868	60.1978	427.803	56.8273	405.648	53.7346	194.266	45.8146	269.543	38.1609	2466.89	122.748	491.604	37.6601	695.757	50.6308	1458.29	122.604	1391.47	91.8772	1381.23	136.581	109.95	12.9373	590.043	14.8475	75.7817
All Targets;Antigen;Hormone Receptor	Protein	Endogenous	PR	68.4645	16.6687	1636.88	261.373	74.4285	279.059	260.79	46.4492	19.084	4.20576	9.36273	12.9984	33.1178	12.6416	29.6849	55.558	17.007	15.6212	13.9911	92.7892	22.3027	76.964	22.4895	61.7869	28.3541	21.6762	8.21154	48.1105	10.4426	753.009	21.2005	57.0072	6.19477	39.9994	15.8733	3543.14	208.537	2987.15	151.428	2790.35	255.457	8.54211	5.71327	31.7768	5.41652	8.58372
All Targets;Antigen;Melanoma;Tumor	Protein	Endogenous	S100B	569.604	24.3404	29.2414	11.5876	1233.06	26.7575	46.0331	96.4083	52.9352	23.1374	42.851	42.0642	43.8432	23.3185	56.385	242.06	23.587	44.4856	18.1018	2761.41	542.481	2548.62	312.955	2136.94	506.954	674.412	565.989	1888.93	901.102	321.572	139.881	486.492	61.5948	312.786	98.7893	35.8265	96.5358	32.7805	75.2128	44.4326	113.429	570.548	27.3131	280.678	20.9622	598.625
All Targets;Antigen;Oncogene	Protein	Endogenous	Her2	116.297	72.9488	437.112	8344.74	101.909	180.056	202.338	97278.5	3442.56	74.4147	20.5102	27.2578	26.635	13.4205	79.1651	68.7311	88.8411	34.3957	132.921	426.5	48.8964	333.517	38.292	320.78	43.0539	134.014	31.3538	460.776	44.7608	1043.88	73.7	437.989	33.8913	429.548	24.9671	278.634	61.703	242.219	48.3902	275.332	86.1012	106.507	7.6788	158.352	8.39995	108.132
All Targets;Antigen;CT Antigen	Protein	Endogenous	NY-ESO-1	388.353	111.562	101.122	31.7026	297.97	166.323	189.466	307.519	269.371	84.999	156.183	256.213	268.74	46.8397	117.379	69.9869	177.313	133.298	280.652	426.489	121.624	357.604	87.3603	338.938	114.113	46.4767	36.1915	73.3991	33.0454	207.198	41.8656	140.843	23.4024	103.672	34.344	148.149	49.4929	135.528	38.9693	143.631	62.3498	67.3418	17.6989	46.8438	8.6791	58.4017
All Targets;Tumor;Epithelial	Protein	Endogenous	EpCAM	119.947	29.9816	1752.06	489.427	38.5022	4785.49	5548.53	8183.29	5669.06	41.4184	34.2473	34.1356	19.2721	8.71464	1258.32	48.0411	101.687	3890.04	133.555	2677.04	136.23	1837.79	90.6225	1972.76	112.66	897.065	121.87	2597.89	154.139	3947.92	174.422	1882.25	42.4717	1407.08	53.2619	4833.92	1548.11	4366.47	1190.98	4332.05	2037.37	734.625	14.2784	710.066	13.5368	596.679
All Targets;Antigen;CT Antigen;Melanoma;Tumor	Protein	Endogenous	MART1	65.1535	17.6036	12.4449	6.84945	55.4068	17.7143	32.7472	40.8806	27.8336	15.744	13.6553	22.1176	16.9055	10.325	34.2593	51.1872	9.92173	9.56894	14.439	33.7709	13.883	32.6896	10.8065	32.6053	20.4367	5.1084	5.30388	17.0314	8.67203	21.9747	11.4113	18.0349	4.00124	13.9271	12.8159	34.8963	9.28685	14.7278	9.768	18.4657	18.5192	2.72753	5.40525	3.00636	1.28112	4.91941
All Targets;Apoptosis;Tumor	Protein	Endogenous	Bcl-2	642.126	57.8874	70.3712	82.2647	2212.82	72.1207	900.727	251.015	88.0413	42.6098	176.585	76.8196	566.199	134.48	34796.3	150.586	124.612	69.24	80.2731	490.544	332.021	314.503	275.134	405.444	313.551	208.144	346.028	612.122	422.382	674.283	130.079	441.227	95.2017	387.452	117.423	1096.97	184.057	968.408	134.439	1007.27	214.797	138.146	23.992	193.645	23.2748	96.3374
All Targets;PI3K-AKT	Protein	Endogenous	PLCG1	258.81	85.405	32.0143	31.7162	190.629	74.7523	100.982	141.751	123.077	90.2335	386.206	111.035	64.5939	65.5455	88.8404	58.1454	127.057	67.9608	109.302	102.169	51.6248	96.4909	44.9121	82.6272	31.8509	24.4302	33.1697	32.1515	24.3254	93.7734	47.2266	82.1029	27.0471	56.135	27.1562	36.9342	24.4035	33.2586	16.0424	28.0806	44.2397	18.9136	3.69886	15.6353	4.20809	18.4671
All Targets;PI3K-AKT;Oncogene	Protein	Endogenous	Phospho-AKT1 (S473)	372.264	115.884	156.584	50.9192	344.388	113.751	162.632	1065.55	507.173	692.872	1492.93	237.399	250.783	136.19	249.417	138.458	353.484	880.192	223.829	326.668	111.9	333.873	121.521	252.894	112.877	34.0679	19.6678	53.8023	27.2966	208.454	80.3007	292.782	61.0748	147.884	70.0257	112.6	58.477	95.1595	39.7805	106.054	76.7384	75.1922	17.1448	66.3973	9.63215	92.4667
All Targets;PI3K-AKT;Tumor Suppressor	Protein	Endogenous	Phospho-Tuberin (T1462)	148.109	53.8867	33.3055	8.60748	145.058	26.5012	47.1654	176.051	106.29	119.85	281.465	96.3339	70.71	30.878	27.8874	132.394	70.7561	44.0259	97.5667	111.846	46.1564	107.465	36.4812	87.365	43.032	5.58342	13.0434	13.7777	8.44173	101.777	35.0787	66.528	14.1449	50.6304	22.062	40.1789	15.0956	28.0543	9.09658	37.5195	17.9589	14.7785	15.7875	17.5618	5.85686	22.8468
All Targets;PI3K-AKT	Protein	Endogenous	Phospho-GSK3B (S9)	83.0057	114.419	76.4764	21.0456	101.335	410.16	265.625	299.84	94.9519	71.7139	103.358	58.161	52.4288	27.5179	47.7605	283.169	81.9734	408.045	181.812	169.849	17.6756	133.242	24.2258	77.6131	25.0027	119.242	8.58998	245.97	8.36006	145.747	17.9533	76.1513	8.33177	39.788	9.01408	249.635	21.439	173.146	16.0076	227.178	22.3117	24.0981	6.93234	26.3474	6.57226	46.2678
All Targets;PI3K-AKT	Protein	Endogenous	INPP4B	471.414	108.108	176.631	72.5271	756.088	410.447	298.05	596.935	157.862	91.508	140.815	171.819	156.898	187.658	48.9164	286.749	153.47	142.531	170.994	542.47	146.799	393.443	140.962	412.61	195.991	197.759	65.7793	251.299	69.1997	1764.49	152.056	568.931	69.2425	648.289	82.2071	850.956	223.655	586.201	128.776	783.565	240.896	121.846	33.3606	381.701	25.1732	97.7252
All Targets;PI3K-AKT	Protein	Endogenous	Phospho-PRAS40 (T246)	101.58	125.362	316.986	73.979	69.7882	105.983	192.55	627.568	527.742	443.359	244.564	101.051	209.246	20.0486	45.7534	40.4524	106.527	372.095	170.071	60.2621	30.009	41.6079	22.6952	49.7332	40.0588	4.09556	6.37843	9.16297	3.47632	133.014	22.6433	115.899	16.8416	82.2872	19.1113	18.2097	11.3075	16.8116	3.5397	18.7363	6.58891	20.5586	4.70097	50.9856	8.9136	23.2258
All Targets;PI3K-AKT;Oncogene	Protein	Endogenous	MET	3644.28	1790.78	516.936	153.636	3097.76	671.103	511.768	6310.74	729.653	1255.84	516.66	1216.73	562.102	316.245	1559.75	15543.5	1708.28	1840.89	1553.4	2013.64	904.372	1730.56	815.285	1711.9	824.326	356.759	289.403	521.365	278.515	1342.03	438.061	982.547	227.576	669.561	294.8	1677.08	628.059	1239.62	356.628	1357.41	704.595	317.235	58.9384	433.153	64.6668	389.176
All Targets;PI3K-AKT	Protein	Endogenous	Phospho-GSK3A (S21)/Phospho-GSK3B (S9)	292.507	117.613	94.7587	39.297	247.032	177.452	103.087	280.319	238.569	170.682	366.396	139.728	178.366	237.736	70.1494	88.3812	112.244	241.129	180.305	195.078	72.9565	178.523	63.7316	180.62	82.2194	31.3153	19.7843	46.1893	16.174	270.688	52.2668	163.098	38.0072	104.006	33.6192	74.509	33.0481	80.487	19.863	85.5297	40.226	35.127	3.43483	41.2652	10.4206	42.8722
All Targets;PI3K-AKT;Oncogene	Protein	Endogenous	Pan-AKT	2661.57	870.399	439.217	161.031	2791.32	1262.68	1085.32	944.307	2665.7	742.603	938.999	768.965	1086.85	545.796	47.9968	347.831	1225.25	403.34	1018.37	2861.27	810.331	2314.92	635.365	2196.94	615.918	480.716	423.499	923.059	408.298	2198.31	392.112	1206.65	239.064	1001.67	267.048	1921.2	702.712	1584.36	446.728	1713.11	792.165	302.856	54.651	395.481	47.3554	320.285
All Targets;Custom Target	Protein	Endogenous	Androgen Receptor	83.0126	15.2571	103.393	23.8536	66.211	124.419	140.913	224.776	1461.52	6.2957	13.5147	16.2147	175.765	5.67706	8.694	33.4692	13.6383	14.0302	18.1175	71.9741	24.067	44.8631	24.4708	60.2452	33.6567	58.251	20.9684	58.581	14.6931	1193.55	44.1927	317.027	16.4642	503.597	27.2977	629.819	66.5854	483.982	32.8709	555.457	70.0667	39.7114	3.89776	166.619	3.16741	30.6961
All Targets;Custom Target	Protein	Endogenous	MCL-1	739.194	324.906	111.114	38.7604	188.125	299.299	291.6	227.317	158.018	189.852	131.864	566.419	94.5905	175.305	180.376	110.104	130.292	174.879	58.5503	250.183	51.0873	204.448	41.1681	209.575	46.4079	26.5694	22.3448	65.8774	25.7094	112.464	32.584	104.999	17.7934	50.4538	16.3176	68.3613	24.5207	72.9126	18.026	71.649	25.8109	23.2312	7.4812	20.4849	4.36469	25.1401
All Targets;Custom Target	Protein	Endogenous	ARID1A	514.31	174.321	26.3252	33.5315	357.592	188.123	248.457	395.23	301.473	127.752	319.09	372.651	231.197	135.908	210.116	102.671	154.232	208.994	167.687	166.108	50.915	166.309	63.535	139.92	52.2153	26.8085	18.5036	42.3378	15.9027	155.684	22.0488	103.452	20.9386	76.0498	19.2599	86.0679	26.0003	82.8344	21.9755	94.3697	51.3428	27.2722	8.10696	25.5512	1.92147	32.3239
All Targets;Custom Target	Protein	Endogenous	ATM	2879.58	537.351	347.904	53.2202	8019.61	319.521	351.872	607.048	481.511	340.173	338.91	677.638	770.948	595.849	156.587	689.619	643.006	290.713	639.588	1693.26	720.42	1534.27	623.079	1402.32	637.612	268.532	314.85	690.223	379.668	817.808	170.938	522.947	148.227	414.379	152.478	564.274	289.785	447.333	201.349	488.685	410.555	194.694	47.8354	181.97	29.1141	185.507
All Targets;Custom Target	Protein	Endogenous	FGFR1	211.087	59.9579	35.1724	7.7433	198.849	32.1847	42.2385	77.9115	46.2902	54.0404	39.2826	60.975	70.4619	32.4868	11.8455	257.441	142.71	41.0996	146.411	182.714	136.041	157.375	118.972	224.31	176.198	50.815	100.304	91.448	92.1566	103.703	82.5602	92.6985	60.3968	59.8837	58.7018	67.5283	50.5437	40.078	24.3661	44.6665	41.9961	14.8446	11.6447	21.8162	14.5261	22.3116
All Targets;Custom Target	Protein	Endogenous	Cyclin D1 antibody	72.3562	601.824	149.19	42.035	94.0179	500.98	922.383	882.077	1094.78	56.769	28.8862	37.0398	20.3191	13.6508	26.1316	62.1881	531.265	59.039	119.043	56.1348	16.387	49.9858	10.906	44.2308	14.0555	12.2128	6.50692	19.7948	5.31952	130.233	14.215	56.1651	6.79681	57.6014	6.38587	183.671	26.3424	162.751	29.2464	210.484	60.4891	17.1927	3.83303	52.5869	0.605656	9.96716
All Targets;Custom Target	Protein	Endogenous	p-Rb (S807)	210.076	2718.83	541.523	42.2103	82.6088	545.83	96.7818	1652.97	2444.32	103.567	5313.29	1854.23	1681.6	607.035	78.0108	50.0529	1794.84	116.567	101.631	95.7886	27.0011	79.6839	23.7408	76.6928	27.6293	8.45517	9.87607	18.1219	8.07386	116.129	19.4271	63.5657	7.45049	51.5438	12.5455	56.5591	15.0519	61.2465	5.55499	61.2577	15.0795	14.7357	2.88181	13.4639	3.82497	16.1863
All Targets;Custom Target	Protein	Endogenous	HER2 (phospho Y877)	274.389	99.8929	33.6283	27.7626	187.148	42.0546	56.5782	261.725	76.8086	63.1948	171.833	151.366	103.482	176.654	49.4521	105.368	88.9838	461.226	127.33	198.825	67.266	189.278	83.8666	194.091	67.8171	18.0502	12.9745	23.5724	13.2586	384.35	81.6504	356.387	97.8796	274.774	106.592	55.4277	27.6578	38.379	14.5453	61.1043	31.7548	40.6151	6.70738	61.1818	20.3488	53.7197
All Targets;Custom Target	Protein	Endogenous	Cyclin B1	1601.7	1861.17	898.331	56.5416	378.971	549.407	460.428	2245.05	1238.02	1228.77	1819.78	984.199	1130.17	554.011	932.588	151.249	3082.9	854.054	2730.52	76.8593	37.6941	80.2018	39.3589	57.7386	40.9995	16.4965	24.8888	39.8926	17.3934	60.5399	14.5098	35.3193	15.4448	31.8978	13.0366	84.909	25.4211	120.944	35.651	100.157	39.1719	15.7619	19.1114	21.945	15.1964	9.6186
All Targets;Custom Target	Protein	Endogenous	EGFR	1322.62	4250.26	377.537	45.2445	1042.79	192.236	230.374	3805.56	383.096	1040.63	395.984	480.258	445.669	221.032	818.201	1736.98	5948.47	29026.5	2930.95	1262.62	468.791	1167.36	386.697	1038	453.361	471.314	631.887	852.857	466.638	745.105	327.416	838.76	273.74	603.905	320.246	186.498	178.833	149.144	135.343	164.479	157.1	235.235	46.9995	129.429	35.3206	199.12
All Targets;Custom Target	Protein	Endogenous	p-Chk2	111.541	58.0847	75.4896	8.01284	78.4501	54.2748	65.5791	294.424	103.434	172.3	75.7608	126.569	75.6137	45.9353	38.6216	30.4121	85.6856	48.9712	87.7656	70.8251	23.1565	69.3269	19.0263	51.1053	19.7899	6.06191	3.30429	8.61603	2.70131	68.8417	10.3591	48.1528	6.9441	34.9217	9.30731	29.7655	4.24361	15.9834	0.743912	17.8133	10.7702	8.30894	1.23496	11.6769	4.68326	12.8452
All Targets;Custom Target	Protein	Endogenous	p21	148.154	128.722	51.8195	15.0254	122.991	126.061	508.403	132.778	72.158	22.4032	29.3896	79.3374	30.0701	37.8784	29.6485	115.04	70.3711	43.6857	67.2115	81.0682	37.4467	70.5092	38.4596	94.3415	48.4886	12.7265	14.6044	60.2954	15.7769	48.4063	19.5261	35.2494	10.624	22.8663	13.9139	25.2693	19.3986	9.22913	4.08073	27.4287	27.43	11.3947	7.90343	8.79166	6.95771	9.39501
All Targets;Custom Target	Protein	Endogenous	p-ATR	658.161	2111.95	538.118	154.861	653.277	454.432	560.295	1844.81	790.235	1356.05	852.78	1313.45	1419.95	656.947	1396.37	144.98	1879.27	850.443	4140.72	790.03	159.38	822.33	183.638	557.502	134.769	68.3557	49.9698	104.096	52.396	634.596	87.6439	461.26	65.7651	331.132	83.155	305.631	97.9959	295.277	73.869	349.652	123.468	129.515	19.9629	155.445	9.46299	139.416
All Targets;Custom Target	Protein	Endogenous	Met (phospho Y1349)	186.295	68.749	151.894	29.0842	141.259	453.181	203.872	328.205	427.502	521.99	1235.01	434.898	199.373	574.945	219.315	72.8036	88.0339	430.699	171.073	402.112	82.5805	414.191	76.3328	295.791	70.6704	42.9801	11.3203	63.8842	8.85214	526.111	88.3153	363.379	64.05	271.741	92.4781	131.535	19.7464	94.3016	12.5875	122.945	32.5428	94.9003	4.57109	108.96	13.6201	120.222
All Targets;Custom Target	Protein	Endogenous	Phospho-p90 RSK (T359/S363)	950.471	1211.35	2098.67	327.455	789.04	4692.69	2450.58	2947.59	2045.3	1235.65	820.483	1758.43	1402.71	391.869	601.324	75.9125	934.602	2919	1118.46	1181.07	242.846	1178.36	205.144	847.977	174.208	276.828	65.8958	438.739	84.3561	1718.51	205.079	1184.82	127.748	969.958	171.815	518.107	154.371	461.561	79.9884	512.521	149.975	331.48	24.8202	329.244	22.3544	327.222
All Targets;Custom Target	Protein	Endogenous	p-Histone H3	378.504	897.897	492.225	71.7118	290.047	875.433	353.936	3604.26	2406.3	1162.26	5995.5	3478.08	2450.18	1286.18	48.0414	111.578	960.53	823.445	3591.11	105.778	66.9882	88.7522	65.6729	105.311	66.8695	64.5742	19.6565	97.3444	28.7756	153.788	32.4558	121.825	24.3124	107.718	33.402	109.716	52.2032	94.7147	46.532	99.6942	82.6062	44.1768	7.72473	58.718	16.4779	74.3215
All Targets;Custom Target	Protein	Endogenous	Cyclin E1	1393.2	3330.9	85.7699	15.2187	1725.71	85.5125	191.074	273.38	126.62	362.993	206.55	125.771	185.274	391.908	587.441	154.191	2028.28	90.689	1053.17	264.045	393.111	215.528	460.98	278.52	375.124	76.3833	274.598	102.535	207.064	148.681	168.281	176.337	209.213	129.701	191.438	196.916	394.726	106.397	245.965	110.176	461.983	61.2336	96.5462	41.0433	58.8833	62.6832
All Targets;Custom Target	Protein	Endogenous	p-S6	238.051	2739.1	3517.59	781.82	202.47	1761.72	117.445	1549.84	5193.4	949.22	211.763	786.937	921.637	731.387	342.378	142.646	3573.43	6238.26	809.53	172.216	112.138	148.834	142.425	158.381	177.171	59.5852	70.0922	108.116	98.4619	236.411	36.9574	1216.02	107.244	340.827	54.3876	175.02	185.685	112.472	99.4608	208.225	242.262	212.999	38.2081	501.677	58.8633	466.254
All Targets;Custom Target	Protein	Endogenous	CDK1 (phospho T161)	1351.59	906.574	480.845	122.775	682.203	938.966	927.545	819.147	1225.03	2412.91	560.722	910.866	590.361	489.556	647.377	321.52	1421.76	1357.12	787.132	486.934	116.735	491.053	144.282	381.15	129.356	73.3414	81.9648	97.0575	51.0123	337.4	66.8982	220.493	48.47	207.921	53.3593	368.498	112.532	266.089	77.361	273.804	182.003	52.5639	18.7288	60.7152	10.1463	73.4693
All Targets;Custom Target	Protein	Endogenous	IRF1	444.783	54.3437	32.7267	25.3737	523.995	44.2691	413.321	257.464	42.7965	88.0279	179.728	335.542	145.565	217.496	158.84	108.91	91.533	108.55	85.491	125.875	52.4145	91.784	51.1407	123.6	85.7878	16.444	29.55	68.9191	39.4574	66.1119	34.3314	79.7556	22.2925	52.6286	19.9926	62.4163	25.3244	39.6756	20.049	44.218	42.9474	24.7925	8.32077	23.1397	5.07123	30.2915
All Targets;Custom Target	Protein	Endogenous	HER3 (phospho Y1276)	571.752	121.391	87.1063	54.7642	404.326	102.699	88.6721	271.051	149.343	108.337	153.079	175.184	200.264	115.003	58.0752	205.456	120.018	386.089	209.997	268.325	93.0379	248.642	91.8098	213.465	99.0477	10.18	19.6093	31.7308	15.6899	351.942	103.948	240.467	56.1829	200.057	98.7166	87.1122	30.2873	50.0333	16.7148	74.3488	38.6377	41.7312	18.7708	55.3783	11.606	44.1415
All Targets;Custom Target	Protein	Endogenous	p-ERK1+p-ERK2	850.602	660.985	180.625	44.3993	1055.96	304.466	235.712	821.871	943.657	400.119	311.35	318.655	531.716	165.048	54.8622	346.976	1187.66	1001.3	362.631	1020.47	212.388	1006.41	220.396	768.335	229.767	84.0432	47.8978	161.58	35.668	1248.84	288.342	2568.2	445.951	1416.36	318.47	209.73	109.304	159.819	63.191	187.536	123.669	129.016	38.9155	77.7948	31.0125	298.594
All Targets;Custom Target	Protein	Endogenous	Rb	511.909	593.642	155.736	9.95392	231.654	389.213	88.7717	427.341	492.925	9.4934	1354.98	414.679	430.178	143.817	20.9757	38.5398	310.949	7.05215	16.6738	98.2001	30.668	67.9088	24.5681	74.9149	33.6751	12.4665	10.096	35.0445	10.4758	68.8569	11.5291	41.0965	7.46992	32.9828	9.90815	49.9918	27.2131	62.0375	11.1312	66.1341	30.422	11.5446	1.31991	10.2777	1.25135	15.1017
All Targets;Custom Target	Protein	Endogenous	SLFN11	112.203	252.866	52.6706	3.81805	100.499	22.3349	30.2152	30.6195	33.0083	234.057	168.759	342.365	435.504	67.6675	16.4489	51.8097	23.223	49.1081	54.0322	49.3448	91.0805	43.62	62.8373	47.4093	86.1457	8.7584	29.2866	16.6796	35.4215	14.6271	16.0546	15.3469	14.5274	11.5422	20.9389	18.2724	32.6093	12.7584	22.565	14.2192	49.0037	5.04067	4.99465	6.25047	4.73522	5.84449
All Targets;Custom Target	Protein	Endogenous	Phospho-MEK1 (S217/S221)	2718.77	649.958	187.963	69.3483	1987.4	316.711	439.76	1112.61	814.831	712.436	519.566	780.16	859.936	287.707	415.239	230.368	1678.8	952.808	760.433	889.584	259.073	730.647	231.417	706.206	210.513	85.501	76.9021	154.917	51.8984	774.942	174.56	668.648	85.8542	405.162	105.955	341.208	108.965	295.147	62.5749	419.215	174.548	182.086	18.4523	128.478	12.9585	207.568
All Targets;Custom Target	Protein	Endogenous	p-4EBP1	5.48837	3.11786	7.95953	1.57708	1.51874	7.2834	4.13178	11.0725	2.6924	1.38449	5.28362	4.27895	7.4332	1.30664	1.2746	6.69114	4.79874	1.02847	6.14981	1.7768	1.30709	2.65804	1.2082	0.711292	1.21861	1.6325	0.465406	2.14847	1.03925	2.10676	0.547011	1.08065	0.526652	0.580531	0.491472	0.932778	5.21298	2.21441	1.95824	0.950989	1.35005	0.729068	0.541808	1.2054	1.02733	1.12711
All Targets;Custom Target	Protein	Endogenous	CDK6	1781.59	898.38	66.7715	40.265	836.44	162.046	104.124	446.877	147.307	159.761	5912.98	1901.27	2846.81	531.541	95.0953	573.759	589.544	281.349	431.521	1281.95	281.09	1205.96	280.948	1017.27	208.087	105.863	99.1134	203.426	70.509	272.444	81.8112	376.107	74.9507	191.275	72.9521	147.316	94.8756	125.125	64.6031	162.837	106.608	118.982	23.3889	78.6871	9.73497	106.211
All Targets;Custom Target	Protein	Endogenous	p-EGFR (Y1068)	131.497	45.6509	9.88835	95.1637	114.554	19.3894	17.7228	584.022	74.6227	12.3341	24.8427	43.7674	32.3744	7.41473	16.4018	47.6876	35.6256	481.532	21.6939	79.6902	28.3238	57.598	12.786	70.9727	27.0206	6.176	6.12087	11.0836	3.57423	50.7192	9.03021	62.9964	21.2738	40.1312	12.6771	10.6726	4.73375	10.3223	4.97901	10.4583	6.86525	6.48804	2.0664	5.36347	1.30605	18.6276
All Targets;Custom Target	Protein	Endogenous	p-Histone H2A.X	454.775	236.822	212.152	8.71196	81.7992	52.3046	318.266	238.678	136.367	175.308	234.159	421.408	257.264	270.056	1210.45	39.5382	265.837	194.255	138.679	65.7013	18.2238	55.5888	21.2394	63.8141	25.8547	15.5133	14.2766	32.8517	12.5692	50.9599	11.3413	31.5077	11.1845	36.1089	8.9161	38.0483	19.6557	38.9644	11.7466	41.4516	17.0066	10.4961	3.25008	15.9075	11.0926	8.78935
All Targets;Custom Target	Protein	Endogenous	p-ATM	704.06	578.464	811.79	162.183	520.075	1138.18	1478.82	1312.19	1411.75	605.323	1389.36	930.204	1062.62	257.94	473.487	146.623	757.365	1038.84	823.904	425.074	106.074	411.464	102.583	341.001	94.8919	85.7379	46.7349	169.774	36.947	814.519	72.2635	529.131	55.2098	356.722	64.9264	192.177	82.0854	199.22	49.7588	249.146	86.9206	103.643	26.2323	136.589	11.6412	125.976
All Targets;Custom Target	Protein	Endogenous	RRM2	2051.81	874.765	332.245	38.7236	1214.15	582.797	263.632	762.889	1234.11	1017.19	1256.78	1011.79	624.935	359.634	82.5231	2286.6	602.243	373.468	584.893	738.577	187.63	659.252	163.39	618.147	190.463	88.1775	81.3125	146.127	74.599	328.653	69.3943	232.135	43.4506	171.43	52.9177	383.814	133.929	296.291	86.399	300.624	113.627	94.4033	18.7083	229.786	28.8219	110.268
All Targets;Custom Target	Protein	Endogenous	Cleaved PARP1	816.71	52.6582	24.7061	14.3976	123.398	26.5969	296.01	77.9437	47.9871	24.6761	119.098	466.559	130.924	205.497	53.4529	96.8088	93.0754	39.8959	40.0325	50.3687	22.6438	41.1636	26.639	37.3403	17.2726	4.73745	7.90511	16.0322	10.7709	27.9483	8.84408	24.192	10.7345	14.44	15.281	17.1203	11.3904	21.0744	9.98379	13.4213	17.2075	14.8682	14.3641	17.8221	2.61885	13.2167
All Targets;Custom Target	Protein	Endogenous	c-MYC	655.327	1410.18	213.037	71.409	719.763	256.501	746.324	472.253	333.382	335.698	553.936	2477.48	665.77	160.512	386.041	269.052	680.117	1143.92	419.224	479.094	144.944	411.877	114.939	371.961	108.106	44.1046	30.6456	94.835	24.1894	321.363	66.1614	322.722	40.0597	159.976	44.7362	158.963	55.6957	176.472	38.4139	186.59	48.8286	92.9618	13.9498	60.5924	5.03819	102.95
All Targets;Custom Target	Protein	Endogenous	TROP2	68.3865	29.757	291.203	5.01723	94.2166	249.088	127.533	2546.71	225.186	20.6778	18.4129	15.6218	37.0056	14.9167	30.4585	50.6332	160.064	912.411	22.7043	527.508	47.5857	400.021	43.9856	363.263	30.6178	518.425	60.6135	1389.22	91.4077	1765.22	82.0443	986.756	31.9643	830.407	32.0793	254.667	91.6486	222.137	47.9284	175.255	93.5436	374.727	11.2064	388.934	7.96824	307.723
All Targets;Custom Target	Protein	Endogenous	p-cMYC	2020.35	2207.84	994.317	167.297	1679.61	1277.72	948.938	2496	1765.86	1740.15	1974.17	2521.22	1674.89	1271.02	1422.9	110.095	1823.15	1821.49	1833.77	957.231	301.9	783.528	223.247	763.118	226.578	358.274	200.938	543.918	202.622	745.821	136.662	789.836	116.979	538.058	161.308	549.905	253.664	421.458	140.387	490.368	277.091	263.458	41.9971	196.08	23.553	299.011
All Targets;Custom Target	Protein	Endogenous	CDK4	1135.1	768.916	1179.97	225.363	1062.73	1799.56	2006.11	1040.82	1269.92	699.089	230.751	507.823	457.573	74.7749	132.537	239.343	469.049	1142.16	1261.06	1663.75	346.947	1337.97	234.921	1149.19	269.681	337.865	277.165	430.858	220.453	1122.3	184.648	882.054	136.388	650.21	162.636	870.708	213.078	647.927	130.989	787.077	251.693	333.198	55.4155	352.694	31.2563	307.168
[truncated: 85 more columns]

## Sheet: Geomean norm
	Custom 2 TMA_09052024 | 001_Tonsil | Full ROI	Custom 2 TMA_09052024 | 002_HeyA8 | Full ROI	Custom 2 TMA_09052024 | 003_T47D | Full ROI	Custom 2 TMA_09052024 | 004_BT474 | Full ROI	Custom 2 TMA_09052024 | 005_Spleen | Full ROI	Custom 2 TMA_09052024 | 006_MCF7 | Full ROI	Custom 2 TMA_09052024 | 007_MCF7+Abemaciclib | Full ROI	Custom 2 TMA_09052024 | 008_HCC1954 | Full ROI	Custom 2 TMA_09052024 | 009_MDA-MB-453 | Full ROI	Custom 2 TMA_09052024 | 010_MDA-MB-436 | Full ROI	Custom 2 TMA_09052024 | 011_Jurkat | Full ROI	Custom 2 TMA_09052024 | 012_Raji | Full ROI	Custom 2 TMA_09052024 | 013_THP1 | Full ROI	Custom 2 TMA_09052024 | 014_PBMC+PHA | Full ROI	Custom 2 TMA_09052024 | 015_MCF10A+Gemcitabine | Full ROI	Custom 2 TMA_09052024 | 016_Liver | Full ROI	Custom 2 TMA_09052024 | 017_MDA-MB-231 | Full ROI	Custom 2 TMA_09052024 | 018_MDA-MB-468+EGF | Full ROI	Custom 2 TMA_09052024 | 019_OVCAR8+PARPi | Full ROI	0000484173_09062024 | 001 | Segment 1	0000484173_09062024 | 001 | Segment 3	0000484173_09062024 | 002 | Segment 1	0000484173_09062024 | 002 | Segment 3	0000484173_09062024 | 003 | Segment 1	0000484173_09062024 | 003 | Segment 3	0000484179_09102024 | 001 | Segment 1	0000484179_09102024 | 001 | Segment 3	0000484179_09102024 | 002 | Segment 1	0000484179_09102024 | 002 | Segment 3	0000484175_09102024 | 001 | Segment 1	0000484175_09102024 | 001 | Segment 3	0000484175_09102024 | 002 | Segment 1	0000484175_09102024 | 002 | Segment 3	0000484175_09102024 | 003 | Segment 1	0000484175_09102024 | 003 | Segment 3	0000484201_09062024_RERUN | 001_Tumor | Segment 1	0000484201_09062024_RERUN | 001_Tumor | Segment 3	0000484201_09062024_RERUN | 002_Tumor | Segment 1	0000484201_09062024_RERUN | 002_Tumor | Segment 3	0000484201_09062024_RERUN | 003_Tumor | Segment 1	0000484201_09062024_RERUN | 003_Tumor | Segment 3	0000484201_09062024_RERUN | 004_Benign | Segment 1	0000484201_09062024_RERUN | 004_Benign | Segment 3	0000484201_09062024_RERUN | 005_Benign | Segment 1	0000484201_09062024_RERUN | 005_Benign | Segment 3	0000484201_09062024_RERUN | 006_Benign | Segment 1	0000484201_09062024_RERUN | 006_Benign | Segment 3	0000484171_09062024 | 001_Benign | Segment 1	0000484171_09062024 | 001_Benign | Segment 3
AOI nuclei count	4381	382	281	66	4599	428	507	503	570	384	713	1035	731	448	472	691	312	665	544	1038	675	1158	662	853	507	261	357	867	589	655	286	537	189	409	221	401	307	301	200	335	342	222	59	191	38	194	63	583	133
PD-L1	405.81	42.3133	13.4095	7.38033	150.675	21.814	31.8088	198.319	28.1303	45.6798	26.1491	36.0791	27.795	101.605	39.2505	69.1735	125.344	20.3599	17.0842	29.6157	13.7982	31.013	22.8234	30.8252	16.2495	7.9875	13.3283	16.669	14.165	21.3521	12.0438	14.7292	8.04388	13.3905	6.69872	7.94359	2.37825	13.3578	2.77941	13.1357	6.4671	2.32829	1.15352	5.13262	1.6404	4.19935	0.507267	11.9427	5.25167
PD-1	695.578	113.217	61.206	18.8645	312.726	88.3663	116.242	136.8	137.466	50.4917	104.604	145.647	86.7471	58.5389	88.9839	262.149	65.0027	84.6602	67.9976	246.975	129.382	205.027	83.334	188.752	83.4103	50.0758	62.3905	102.281	61.6314	133.554	66.4454	84.8593	31.7704	90.4613	34.3722	58.0943	49.1642	65.2801	30.8968	49.1858	57.1758	24.5198	5.39909	24.7742	4.47882	32.9927	10.6854	55.173	18.8011
S6	22309.7	17413.5	6942.39	2008.65	19812.7	7385.05	13405.5	19588.8	14274.1	13563.5	13106.2	18143.2	10086.1	5812.6	4878.12	24472.3	14286.4	9472.71	10158.3	28763.9	6384.56	24615.7	5622.49	23986.8	5461.73	4529.16	4175.18	9326.02	5747.85	9506.7	2156.69	7015.35	1507.56	5596.56	1703.21	7970.19	3295.65	6666.52	2261.94	7192.3	3807.35	1830.07	537.889	2423.62	378.434	1831.21	512.395	2949.27	1810.44
Fibronectin	3523.61	1123.79	674.588	722.323	1548.47	581.315	850.205	665.173	617.695	1241.85	492.533	491.95	705.233	422.843	1280.59	28100.2	546.74	814.917	2185.38	5185.2	10478.7	4027.12	11022.9	16217.1	18350.9	583.551	2343.42	595.461	3015.26	1367.36	9983.07	1801.48	5776.89	1592.68	8628.65	713.487	8550.48	803.802	7224.74	771.487	8686.38	1133.7	3609.53	643.203	2215.68	701.449	3248.82	1069.24	4653.35
HLA-DR	33457.6	345.498	224.784	44.2431	10168.7	217.949	379.086	533.118	453.718	216.203	356.154	5185.37	307.311	1490.94	239.137	1165.16	314.035	353.564	232.748	2172.25	2846.39	1893.26	2715.3	2153.59	3193.16	514.296	1272.81	1284.02	872.43	911.908	380.009	1003.97	680.043	854.189	494.442	593.399	3316.31	527.179	1919.58	785.82	3999.52	534.386	130.057	204.806	133.45	560.036	204.241	664.979	340.315
CD4	2736.86	162.053	171.237	22.809	2990.01	167.225	254.813	394.88	230.301	108.776	242.712	233.162	527.492	1365.32	135.677	1446.54	135.303	183.765	137.138	534.293	390.525	427.227	293.332	497.131	371.148	136.79	319.097	445.558	392.99	334.795	180.771	353.026	189.117	242.799	147.507	147.458	196.826	118.511	137.048	142.24	248.436	107.151	50.8556	84.8565	29.8166	103.705	42.9867	199.721	86.6843
Rb IgG	130.821	30.5234	10.8414	1.34255	106.016	23.5611	33.928	22.4805	45.9177	11.806	38.7973	20.271	29.5797	11.8288	19.3225	69.7366	12.5034	27.2846	23.3264	85.1791	35.8066	69.314	30.5516	69.6973	26.321	13.2201	15.1967	29.3287	20.4387	37.3709	27.844	35.6298	11.0945	36.2662	7.39137	20.1783	16.11	10.1613	6.41842	21.0315	18.5849	5.73511	2.66379	7.70421	1.01017	5.5414	2.23887	25.4787	7.19265
Ms IgG1	611.02	130.565	63.4115	17.7187	362.981	92.2447	108.586	138.741	149.919	61.4005	80.7109	119.482	86.4423	47.9848	81.6502	222.887	76.8509	90.2089	76.8187	265.331	131.967	229.669	91.913	217.781	93.2771	57.0333	67.8515	115.924	75.6405	136.3	78.565	96.4817	20.0095	95.7736	33.8633	76.648	37.8438	52.6732	28.9359	72.0456	53.2783	22.0717	8.2013	26.0657	6.10917	26.81	7.04286	52.3626	18.7412
CTLA4	316.983	37.0739	33.8019	16.0738	184.46	33.405	37.045	61.2666	57.9353	31.2813	35.5292	41.4337	36.7881	592.356	42.5119	306.678	55.5021	43.1548	48.7454	118.727	37.948	93.0932	38.9744	93.7471	42.6797	24.2889	25.9389	61.3737	44.1781	68.0632	25.1134	33.0752	10.3956	32.575	11.9085	76.4967	51.1696	67.0785	33.2763	66.5532	58.3507	22.6234	10.8081	20.7059	5.12337	18.7365	6.1701	28.4788	14.5196
CD56	716.832	213.031	83.2411	27.4886	1010.16	156.403	232.247	350.091	268.155	214.498	214.391	315.682	192.719	135.526	124.932	349.781	164.371	612.426	134.063	528.09	236.47	390.524	204.324	413.222	169.113	131.483	132.646	182.427	150.8	304.325	125.214	470.95	68.0151	310.637	84.616	1654.87	453.444	1440.86	282.889	2455.38	718.062	134.917	19.4058	122.325	15.9448	106.979	16.0919	382.686	57.8272
Ki-67	32058.8	20022.1	4648.62	651.778	1024.09	18024.9	12356.3	24394.2	24381	6576.63	20133.8	27539.1	8301.53	18696.3	35540	393.857	21846.4	15861	14661.9	673.031	196.57	455.325	135.138	508.106	145.466	133.655	94.6567	333.903	96.8211	268.389	126.246	255.127	64.4711	207.734	89.4937	175.13	108.088	204.439	80.8332	242.085	160.892	52.4233	20.2007	68.2154	12.9956	52.5286	12.2931	85.2347	31.0953
GZMB	1865.99	609.797	361.565	117.741	2909.68	684.678	918.676	1337.93	1111.28	609.243	820.272	1065.93	784.712	9792.54	683.709	1455.73	798.942	935.983	995.546	1188.16	355.818	1040.38	300.857	998.068	347.641	243.469	199.403	576.301	206.049	1057.92	269.503	829.343	171.631	556.756	189.366	647.451	393.988	488.137	222.395	583.194	423.544	217.541	55.6086	265.289	79.3521	283.836	73.3449	419.63	120.86
GAPDH	48514.7	15109.7	990.26	441.398	51677	1069.73	4585.86	13709.4	5323.77	4306.09	5249.97	10936.9	1208.77	1437.84	330.359	89025.4	6331.65	1554.24	4592.24	17835.5	3864.75	14975.8	3047.81	12018.6	2518.28	7103.56	6335.37	16005.1	8983.12	6641.36	1206.94	3831.09	530.922	3349.62	781.89	8312.44	2196.75	8085.47	1742.19	7822.98	2771.3	1253.44	215.126	1606.24	176.623	1349.22	248.44	3373.18	1770.54
SMA	16622.3	771.677	807.584	81.0335	36112.9	367.91	3410.86	2485.99	481.677	234.729	666.348	798.152	440.695	480.463	615.15	16338.5	349.392	375.479	416.375	100457	55158.5	81324.7	31126.2	86044.5	25861	9474.56	8211	14206.7	8102.62	53165.7	59393.9	51913.6	8301.91	46882.1	11702	2197.85	15519.6	2065.13	11355.1	1555.77	15034.9	9589.33	3290.85	13342.4	1910.36	12584.5	3811.99	24446.8	7625.12
CD45	99535.6	396.883	196.456	38.1087	62747.2	222.51	388.563	493.155	445.852	281.631	5691.22	4968.8	1843.33	7029.12	214.979	3240.64	310.259	306.98	339.049	2202.02	2314.47	1588.8	2032.71	2100.9	2075.2	696.242	2000.41	2407.22	1779.76	1182.43	566.84	1950.43	768.51	1154.88	639.036	476.093	1068.18	360.682	774.303	414.51	1281.17	721.228	192.812	455.854	111.243	789.935	204.165	785.042	335.567
CD8	2605.34	281.916	122.573	38.9919	6306.15	189.337	329.52	365.233	378.348	147.544	287.055	327.845	246.964	928.711	211.74	604.009	194.28	220.28	167.208	1263.67	685.132	726.336	431.017	1360.9	558.701	415.121	1135.62	1379.26	752.815	651.407	303.066	1720.2	266.17	869.274	199.064	246.813	147.29	124.289	95.0813	163.804	201.163	338.082	35.4785	269.817	28.8307	518.141	58.8914	199.183	73.7838
PanCk	363.125	1378.47	12648.5	1225.06	275.385	12895.8	12698.2	16355.7	3427.53	122.814	98.4757	102.296	98.205	48.3042	1988.28	1755.39	1008.73	13894.5	1807.51	19504.6	571.415	17355.1	530.786	10414.9	342.735	6245.54	303.963	12789	363.948	14457.7	315.475	8906.13	142.954	5533	122.847	11976.1	831.738	9452.07	542.572	9294.72	933.016	4001.26	220.778	4411.66	128.646	3745.18	264.546	4761.54	255.124
CD68	5498.6	315.805	151.37	43.0322	4293.46	216.802	302.2	383.888	395.338	202.525	313.255	396.737	1245.49	343.112	245.775	11660.9	607.57	253.021	250.195	821.361	471.579	666.654	370.003	728.851	429.306	158.832	270.161	337.893	277.167	581.963	268.607	558.479	174.537	436.57	205.331	376.482	546.017	331.417	382.715	356.59	708.528	178.473	47.877	125.947	31.8958	223.42	79.1929	272.079	91.0896
CD20	1139.94	93.2897	28.5789	15.3361	773.652	54.4817	100.446	109.041	108.94	65.0104	98.9753	448.87	93.5708	162.147	77.6782	225.949	69.5167	71.9255	54.9152	261.272	149.068	210.907	142.481	223.685	141.935	37.3824	38.6539	55.6494	45.6447	112.301	55.4425	99.1854	16.2002	60.8013	32.1019	56.5766	34.2955	45.6	30.0603	48.9727	47.0083	22.1104	12.78	25.0476	5.19264	29.7507	10.3525	54.1142	21.4069
CD3	3081.79	88.5595	36.1731	13.1399	3417.68	71.7173	91.53	109.901	97.599	58.5523	2636.2	96.2263	70.3569	1136.43	53.9049	203.475	45.9044	66.2788	56.4371	331.674	201.056	248.087	154.346	353.824	197.613	195.102	524.265	827.515	533.871	270.163	135.105	512.292	139.718	292.716	115.794	64.4615	56.3662	42.1039	50.8375	75.8009	68.1221	56.7817	23.7732	64.129	10.1423	107.564	25.3315	95.2685	35.0479
CD11c	9396.94	268.883	134.268	37.3645	6072.35	190.506	359.472	363.027	328.647	169.777	271.947	367.462	297.705	234.557	192.15	352.295	207.849	288.105	176.749	675.658	272.594	582.604	196.813	527.679	216.21	135.88	165.595	356.529	238.17	440.351	178.853	356.965	102.016	334.123	115.017	191.814	336.487	153.181	224.741	209.518	423.433	96.2811	19.9322	74.4761	31.4948	96.7501	41.7153	204.208	90.9898
Ms IgG2a	190.049	36.7538	18.7656	8.1335	139.868	30.0502	74.3313	101.095	68.831	15.7309	43.1491	58.747	69.6773	28.3702	48.8778	138.747	35.7815	54.0461	39.7771	116.476	55.4097	103.386	38.0172	105.069	33.5517	27.8268	15.9199	45.2912	21.6913	65.9582	27.4013	46.8023	16.0133	49.679	12.8225	22.6	18.0434	27.2968	16.6476	32.5201	25.8236	7.43763	2.07273	17.6769	4.58517	15.8101	2.52458	36.9888	7.34379
Histone H3	160042	39376.5	18253.8	5867.8	103210	30130.5	46164	34441.2	56825.1	14879.1	38048.5	41898.3	29390.7	17563.1	20768.8	17789.9	15983.7	29506.5	17081.8	58431.6	29222.4	45286.4	24759.8	49514.6	24131.5	20822	25704.1	31271.7	21917.3	35267.9	9326.9	29084.1	6915.63	30256.9	10630.5	19561.1	11849.5	16438.5	7293.1	19711.8	15018.6	7000.47	1561.21	6358.14	769.225	6767.15	1427.66	18452.2	3953.04
Beta-2-microglobulin	1060.3	102.098	60.5368	19.991	1070.59	76.9368	110.744	171.606	194.157	102.491	121.386	191.148	125.232	195.993	86.2217	387.722	150.058	120.766	69.5824	250.472	156.377	220.629	103.647	217.031	129.404	56.1302	91.351	112.135	80.3982	118.071	75.6073	115.926	33.6332	116.768	45.6252	105.106	60.7383	95.056	48.3342	104.173	81.8575	34.4256	11.0474	30.399	17.0885	53.2205	18.4651	59.8052	26.2986
CD95/Fas	411.267	60.4228	80.2112	4.58447	188.368	23.9953	8.04719	56.9935	13.1095	10.7859	28.299	87.505	15.9248	47.4146	67.0264	102.952	28.0385	20.0308	26.5546	50.8278	31.7472	38.0185	20.8678	54.516	29.5981	12.7992	17.9402	75.8002	20.7774	23.9503	15.4393	27.9595	12.4062	25.2608	9.82581	13.951	18.5637	18.3998	12.2034	14.3545	23.5572	13.6303	5.40233	18.0284	5.76195	16.1551	2.27597	13.7772	3.96805
BCL6	675.393	61.6631	121.737	11.0899	168.205	70.4226	77.7505	310.943	113.995	53.0363	51.932	1041.01	44.9599	224.021	37.2625	83.6412	111.264	164.849	51.0754	126.486	57.7244	116.51	51.7644	162.22	93.9787	51.6192	26.521	133.626	48.4444	261.652	44.3998	227.212	30.0112	207.784	41.8143	123.619	30.128	105.032	24.5862	110.171	32.9587	45.7682	9.8259	59.6956	12.1819	49.5289	8.04344	139.027	15.922
PARP	5777.91	616.249	534.098	313.021	3280.54	514.133	653.164	1261.57	2554.93	692.453	1070.02	2587.24	2607.71	467.193	463.32	302.386	769.313	503.365	1145.77	812.186	377.717	711.548	322.479	608.417	344.465	237.863	250.909	615.187	289.506	630.83	95.3262	405.257	108.493	362.75	114.985	726.129	184.841	575.442	125.193	605.129	255.123	151.347	29.9522	157.072	15.647	166.58	35.4028	280.227	56.2846
GZMA	138.218	13.0866	25.6132	3.30974	517.404	11.2092	19.1479	32.987	30.7478	23.3731	69.5223	49.5747	19.1922	74.3873	15.1891	130.236	41.6977	49.024	36.2306	61.0616	40.3359	47.5375	33.0474	56.8706	47.0069	14.326	47.6261	40.0281	27.7106	31.9981	19.9396	26.8083	20.3922	32.9179	11.9434	13.2617	18.2881	18.1267	12.655	11.6959	20.9391	9.42313	5.60225	12.4637	5.97518	23.3084	4.40907	24.4979	8.10249
BIM	717.317	56.1349	49.6793	53.0025	481.25	173.678	312.015	220.163	103.653	143.502	156.47	477.301	222.329	177.464	45.2955	281.376	85.2662	217.769	46.0674	474.714	115.536	307.957	96.5382	329.638	87.633	65.1542	67.3401	183.809	94.6436	251.481	45.2508	143.503	27.1404	113.74	36.9118	183.976	43.5584	127.513	23.0851	160.016	33.9731	58.5106	8.10686	59.0266	10.4806	46.7606	6.31952	139.548	24.1262
BAD	5819.19	1052.15	1472.98	568.253	4688.66	900.684	1743.65	1774.2	2192.22	1555.63	1011.94	1061.88	934.493	373.991	650.982	10202.2	1871.15	1249.54	1980.83	4222.18	860.073	3892.47	756.663	3150.11	770.575	392.796	329.978	982.951	391.711	1742.95	261.935	877.39	184.712	606.89	212.039	1717.41	399.65	1486.83	269.583	1680.45	495.8	405.679	73.6953	519.44	50.1776	406.261	55.0521	790.581	252.412
BCLXL	1038.91	904.698	659.567	233.444	759.512	355.675	804.061	542.906	958.266	612.706	266.772	398.248	162.427	260.405	395.274	1708.76	2445.41	642.428	629.488	898.606	157.356	788.725	130.102	648.035	125.325	171.172	71.4928	389.515	97.4109	579.021	100.111	355.377	50.2775	293.283	56.2167	408.05	93.6063	377.695	82.0467	396.511	140.298	93.8047	13.406	103.195	11.1845	101.513	18.4472	195.868	59.7234
Cleaved Caspase 9	343.461	89.2901	62.0522	18.8187	225.927	130.944	161.387	157.219	150.705	115.882	116.087	193.996	130.653	335.689	106.684	263.222	114.22	123.744	126.566	204.05	54.247	195.695	47.3954	169.034	55.4246	18.0956	24.7808	30.5487	17.4781	89.3836	25.7171	67.5343	23.0934	55.2517	27.0509	1879.12	436.422	1100.35	264.991	1499.25	684.35	18.2995	4.7302	8.55043	6.72676	12.3001	17.7533	36.6614	19.7039
p53	1336.8	1137.56	8294.54	1222.13	883.834	638.352	1460.75	11323.9	390.93	703.229	277.721	22022.2	510.629	235.199	2376.06	2752.34	17340.5	28881.4	5806.28	731.482	545.779	575.08	458.41	594.005	396.819	250.934	286.894	1260.66	267.031	10105.3	304.617	537.915	99.7836	389.642	98.432	231.265	128.098	195.266	92.146	213.719	108.904	1119.15	96.41	2686.13	346.72	2101.19	323.315	3490.56	897.094
PTEN	367.835	110.038	88.5307	30.3599	409.313	115.284	74.7583	98.3235	128.466	21.818	11.5644	63.6851	15.6185	32.7902	20.0863	38.663	107.132	12.6058	189.554	170.123	93.434	188.26	70.5184	181.923	79.1176	39.5509	59.0302	77.2093	57.3503	155.958	54.6666	117.27	31.9471	95.5221	36.217	232.167	93.0182	213.332	54.1557	188.255	95.3914	22.5999	6.91564	23.6281	7.49307	23.121	9.76804	64.3156	32.3715
ER-alpha	181.23	28.68	228.661	40.1731	193.434	996.712	1000.12	51.2947	35.8595	14.4311	19.8876	34.6898	34.4352	8.67539	19.1905	111.591	36.125	35.7338	34.9516	585.868	60.1978	427.803	56.8273	405.648	53.7346	194.266	45.8146	269.543	38.1609	2466.89	122.748	491.604	37.6601	695.757	50.6308	1458.29	122.604	1391.47	91.8772	1381.23	136.581	109.95	12.9373	590.043	14.8475	75.7817	20.2332	755.631	140.99
PR	68.4645	16.6687	1636.88	261.373	74.4285	279.059	260.79	46.4492	19.084	4.20576	9.36273	12.9984	33.1178	12.6416	29.6849	55.558	17.007	15.6212	13.9911	92.7892	22.3027	76.964	22.4895	61.7869	28.3541	21.6762	8.21154	48.1105	10.4426	753.009	21.2005	57.0072	6.19477	39.9994	15.8733	3543.14	208.537	2987.15	151.428	2790.35	255.457	8.54211	5.71327	31.7768	5.41652	8.58372	3.64613	52.0979	13.5759
S100B	569.604	24.3404	29.2414	11.5876	1233.06	26.7575	46.0331	96.4083	52.9352	23.1374	42.851	42.0642	43.8432	23.3185	56.385	242.06	23.587	44.4856	18.1018	2761.41	542.481	2548.62	312.955	2136.94	506.954	674.412	565.989	1888.93	901.102	321.572	139.881	486.492	61.5948	312.786	98.7893	35.8265	96.5358	32.7805	75.2128	44.4326	113.429	570.548	27.3131	280.678	20.9622	598.625	54.0927	566.797	181.876
Her2	116.297	72.9488	437.112	8344.74	101.909	180.056	202.338	97278.5	3442.56	74.4147	20.5102	27.2578	26.635	13.4205	79.1651	68.7311	88.8411	34.3957	132.921	426.5	48.8964	333.517	38.292	320.78	43.0539	134.014	31.3538	460.776	44.7608	1043.88	73.7	437.989	33.8913	429.548	24.9671	278.634	61.703	242.219	48.3902	275.332	86.1012	106.507	7.6788	158.352	8.39995	108.132	11.2206	265.242	24.5552
NY-ESO-1	388.353	111.562	101.122	31.7026	297.97	166.323	189.466	307.519	269.371	84.999	156.183	256.213	268.74	46.8397	117.379	69.9869	177.313	133.298	280.652	426.489	121.624	357.604	87.3603	338.938	114.113	46.4767	36.1915	73.3991	33.0454	207.198	41.8656	140.843	23.4024	103.672	34.344	148.149	49.4929	135.528	38.9693	143.631	62.3498	67.3418	17.6989	46.8438	8.6791	58.4017	8.58654	123.415	30.5002
EpCAM	119.947	29.9816	1752.06	489.427	38.5022	4785.49	5548.53	8183.29	5669.06	41.4184	34.2473	34.1356	19.2721	8.71464	1258.32	48.0411	101.687	3890.04	133.555	2677.04	136.23	1837.79	90.6225	1972.76	112.66	897.065	121.87	2597.89	154.139	3947.92	174.422	1882.25	42.4717	1407.08	53.2619	4833.92	1548.11	4366.47	1190.98	4332.05	2037.37	734.625	14.2784	710.066	13.5368	596.679	15.629	916.275	44.4254
MART1	65.1535	17.6036	12.4449	6.84945	55.4068	17.7143	32.7472	40.8806	27.8336	15.744	13.6553	22.1176	16.9055	10.325	34.2593	51.1872	9.92173	9.56894	14.439	33.7709	13.883	32.6896	10.8065	32.6053	20.4367	5.1084	5.30388	17.0314	8.67203	21.9747	11.4113	18.0349	4.00124	13.9271	12.8159	34.8963	9.28685	14.7278	9.768	18.4657	18.5192	2.72753	5.40525	3.00636	1.28112	4.91941	4.03725	10.5141	5.28396
Bcl-2	642.126	57.8874	70.3712	82.2647	2212.82	72.1207	900.727	251.015	88.0413	42.6098	176.585	76.8196	566.199	134.48	34796.3	150.586	124.612	69.24	80.2731	490.544	332.021	314.503	275.134	405.444	313.551	208.144	346.028	612.122	422.382	674.283	130.079	441.227	95.2017	387.452	117.423	1096.97	184.057	968.408	134.439	1007.27	214.797	138.146	23.992	193.645	23.2748	96.3374	30.3913	317.917	72.9821
PLCG1	258.81	85.405	32.0143	31.7162	190.629	74.7523	100.982	141.751	123.077	90.2335	386.206	111.035	64.5939	65.5455	88.8404	58.1454	127.057	67.9608	109.302	102.169	51.6248	96.4909	44.9121	82.6272	31.8509	24.4302	33.1697	32.1515	24.3254	93.7734	47.2266	82.1029	27.0471	56.135	27.1562	36.9342	24.4035	33.2586	16.0424	28.0806	44.2397	18.9136	3.69886	15.6353	4.20809	18.4671	6.12644	21.0683	20.7403
Phospho-AKT1 (S473)	372.264	115.884	156.584	50.9192	344.388	113.751	162.632	1065.55	507.173	692.872	1492.93	237.399	250.783	136.19	249.417	138.458	353.484	880.192	223.829	326.668	111.9	333.873	121.521	252.894	112.877	34.0679	19.6678	53.8023	27.2966	208.454	80.3007	292.782	61.0748	147.884	70.0257	112.6	58.477	95.1595	39.7805	106.054	76.7384	75.1922	17.1448	66.3973	9.63215	92.4667	24.0231	145.18	69.7678
Phospho-Tuberin (T1462)	148.109	53.8867	33.3055	8.60748	145.058	26.5012	47.1654	176.051	106.29	119.85	281.465	96.3339	70.71	30.878	27.8874	132.394	70.7561	44.0259	97.5667	111.846	46.1564	107.465	36.4812	87.365	43.032	5.58342	13.0434	13.7777	8.44173	101.777	35.0787	66.528	14.1449	50.6304	22.062	40.1789	15.0956	28.0543	9.09658	37.5195	17.9589	14.7785	15.7875	17.5618	5.85686	22.8468	3.72319	31.6269	22.037
Phospho-GSK3B (S9)	83.0057	114.419	76.4764	21.0456	101.335	410.16	265.625	299.84	94.9519	71.7139	103.358	58.161	52.4288	27.5179	47.7605	283.169	81.9734	408.045	181.812	169.849	17.6756	133.242	24.2258	77.6131	25.0027	119.242	8.58998	245.97	8.36006	145.747	17.9533	76.1513	8.33177	39.788	9.01408	249.635	21.439	173.146	16.0076	227.178	22.3117	24.0981	6.93234	26.3474	6.57226	46.2678	4.67041	79.5599	10.7742
INPP4B	471.414	108.108	176.631	72.5271	756.088	410.447	298.05	596.935	157.862	91.508	140.815	171.819	156.898	187.658	48.9164	286.749	153.47	142.531	170.994	542.47	146.799	393.443	140.962	412.61	195.991	197.759	65.7793	251.299	69.1997	1764.49	152.056	568.931	69.2425	648.289	82.2071	850.956	223.655	586.201	128.776	783.565	240.896	121.846	33.3606	381.701	25.1732	97.7252	21.5419	732.437	488.416
Phospho-PRAS40 (T246)	101.58	125.362	316.986	73.979	69.7882	105.983	192.55	627.568	527.742	443.359	244.564	101.051	209.246	20.0486	45.7534	40.4524	106.527	372.095	170.071	60.2621	30.009	41.6079	22.6952	49.7332	40.0588	4.09556	6.37843	9.16297	3.47632	133.014	22.6433	115.899	16.8416	82.2872	19.1113	18.2097	11.3075	16.8116	3.5397	18.7363	6.58891	20.5586	4.70097	50.9856	8.9136	23.2258	6.67587	60.2854	25.2082
MET	3644.28	1790.78	516.936	153.636	3097.76	671.103	511.768	6310.74	729.653	1255.84	516.66	1216.73	562.102	316.245	1559.75	15543.5	1708.28	1840.89	1553.4	2013.64	904.372	1730.56	815.285	1711.9	824.326	356.759	289.403	521.365	278.515	1342.03	438.061	982.547	227.576	669.561	294.8	1677.08	628.059	1239.62	356.628	1357.41	704.595	317.235	58.9384	433.153	64.6668	389.176	80.9539	604.86	305.384
Phospho-GSK3A (S21)/Phospho-GSK3B (S9)	292.507	117.613	94.7587	39.297	247.032	177.452	103.087	280.319	238.569	170.682	366.396	139.728	178.366	237.736	70.1494	88.3812	112.244	241.129	180.305	195.078	72.9565	178.523	63.7316	180.62	82.2194	31.3153	19.7843	46.1893	16.174	270.688	52.2668	163.098	38.0072	104.006	33.6192	74.509	33.0481	80.487	19.863	85.5297	40.226	35.127	3.43483	41.2652	10.4206	42.8722	8.93064	131.019	36.0742
Pan-AKT	2661.57	870.399	439.217	161.031	2791.32	1262.68	1085.32	944.307	2665.7	742.603	938.999	768.965	1086.85	545.796	47.9968	347.831	1225.25	403.34	1018.37	2861.27	810.331	2314.92	635.365	2196.94	615.918	480.716	423.499	923.059	408.298	2198.31	392.112	1206.65	239.064	1001.67	267.048	1921.2	702.712	1584.36	446.728	1713.11	792.165	302.856	54.651	395.481	47.3554	320.285	66.6956	934.134	547.392
Androgen Receptor	83.0126	15.2571	103.393	23.8536	66.211	124.419	140.913	224.776	1461.52	6.2957	13.5147	16.2147	175.765	5.67706	8.694	33.4692	13.6383	14.0302	18.1175	71.9741	24.067	44.8631	24.4708	60.2452	33.6567	58.251	20.9684	58.581	14.6931	1193.55	44.1927	317.027	16.4642	503.597	27.2977	629.819	66.5854	483.982	32.8709	555.457	70.0667	39.7114	3.89776	166.619	3.16741	30.6961	1.95439	212.733	26.4283
MCL-1	739.194	324.906	111.114	38.7604	188.125	299.299	291.6	227.317	158.018	189.852	131.864	566.419	94.5905	175.305	180.376	110.104	130.292	174.879	58.5503	250.183	51.0873	204.448	41.1681	209.575	46.4079	26.5694	22.3448	65.8774	25.7094	112.464	32.584	104.999	17.7934	50.4538	16.3176	68.3613	24.5207	72.9126	18.026	71.649	25.8109	23.2312	7.4812	20.4849	4.36469	25.1401	6.14198	41.7374	15.2617
ARID1A	514.31	174.321	26.3252	33.5315	357.592	188.123	248.457	395.23	301.473	127.752	319.09	372.651	231.197	135.908	210.116	102.671	154.232	208.994	167.687	166.108	50.915	166.309	63.535	139.92	52.2153	26.8085	18.5036	42.3378	15.9027	155.684	22.0488	103.452	20.9386	76.0498	19.2599	86.0679	26.0003	82.8344	21.9755	94.3697	51.3428	27.2722	8.10696	25.5512	1.92147	32.3239	5.9589	64.7599	17.8982
ATM	2879.58	537.351	347.904	53.2202	8019.61	319.521	351.872	607.048	481.511	340.173	338.91	677.638	770.948	595.849	156.587	689.619	643.006	290.713	639.588	1693.26	720.42	1534.27	623.079	1402.32	637.612	268.532	314.85	690.223	379.668	817.808	170.938	522.947	148.227	414.379	152.478	564.274	289.785	447.333	201.349	488.685	410.555	194.694	47.8354	181.97	29.1141	185.507	47.3156	375.281	159.665
FGFR1	211.087	59.9579	35.1724	7.7433	198.849	32.1847	42.2385	77.9115	46.2902	54.0404	39.2826	60.975	70.4619	32.4868	11.8455	257.441	142.71	41.0996	146.411	182.714	136.041	157.375	118.972	224.31	176.198	50.815	100.304	91.448	92.1566	103.703	82.5602	92.6985	60.3968	59.8837	58.7018	67.5283	50.5437	40.078	24.3661	44.6665	41.9961	14.8446	11.6447	21.8162	14.5261	22.3116	17.8618	59.4468	35.3455
Cyclin D1 antibody	72.3562	601.824	149.19	42.035	94.0179	500.98	922.383	882.077	1094.78	56.769	28.8862	37.0398	20.3191	13.6508	26.1316	62.1881	531.265	59.039	119.043	56.1348	16.387	49.9858	10.906	44.2308	14.0555	12.2128	6.50692	19.7948	5.31952	130.233	14.215	56.1651	6.79681	57.6014	6.38587	183.671	26.3424	162.751	29.2464	210.484	60.4891	17.1927	3.83303	52.5869	0.605656	9.96716	1.143	49.8547	12.1136
p-Rb (S807)	210.076	2718.83	541.523	42.2103	82.6088	545.83	96.7818	1652.97	2444.32	103.567	5313.29	1854.23	1681.6	607.035	78.0108	50.0529	1794.84	116.567	101.631	95.7886	27.0011	79.6839	23.7408	76.6928	27.6293	8.45517	9.87607	18.1219	8.07386	116.129	19.4271	63.5657	7.45049	51.5438	12.5455	56.5591	15.0519	61.2465	5.55499	61.2577	15.0795	14.7357	2.88181	13.4639	3.82497	16.1863	3.75877	40.6129	14.2872
HER2 (phospho Y877)	274.389	99.8929	33.6283	27.7626	187.148	42.0546	56.5782	261.725	76.8086	63.1948	171.833	151.366	103.482	176.654	49.4521	105.368	88.9838	461.226	127.33	198.825	67.266	189.278	83.8666	194.091	67.8171	18.0502	12.9745	23.5724	13.2586	384.35	81.6504	356.387	97.8796	274.774	106.592	55.4277	27.6578	38.379	14.5453	61.1043	31.7548	40.6151	6.70738	61.1818	20.3488	53.7197	17.2831	116.568	28.9095
Cyclin B1	1601.7	1861.17	898.331	56.5416	378.971	549.407	460.428	2245.05	1238.02	1228.77	1819.78	984.199	1130.17	554.011	932.588	151.249	3082.9	854.054	2730.52	76.8593	37.6941	80.2018	39.3589	57.7386	40.9995	16.4965	24.8888	39.8926	17.3934	60.5399	14.5098	35.3193	15.4448	31.8978	13.0366	84.909	25.4211	120.944	35.651	100.157	39.1719	15.7619	19.1114	21.945	15.1964	9.6186	12.8337	25.1109	14.0218
EGFR	1322.62	4250.26	377.537	45.2445	1042.79	192.236	230.374	3805.56	383.096	1040.63	395.984	480.258	445.669	221.032	818.201	1736.98	5948.47	29026.5	2930.95	1262.62	468.791	1167.36	386.697	1038	453.361	471.314	631.887	852.857	466.638	745.105	327.416	838.76	273.74	603.905	320.246	186.498	178.833	149.144	135.343	164.479	157.1	235.235	46.9995	129.429	35.3206	199.12	34.0371	429.984	160.505
p-Chk2	111.541	58.0847	75.4896	8.01284	78.4501	54.2748	65.5791	294.424	103.434	172.3	75.7608	126.569	75.6137	45.9353	38.6216	30.4121	85.6856	48.9712	87.7656	70.8251	23.1565	69.3269	19.0263	51.1053	19.7899	6.06191	3.30429	8.61603	2.70131	68.8417	10.3591	48.1528	6.9441	34.9217	9.30731	29.7655	4.24361	15.9834	0.743912	17.8133	10.7702	8.30894	1.23496	11.6769	4.68326	12.8452	2.69484	33.7175	6.71891
p21	148.154	128.722	51.8195	15.0254	122.991	126.061	508.403	132.778	72.158	22.4032	29.3896	79.3374	30.0701	37.8784	29.6485	115.04	70.3711	43.6857	67.2115	81.0682	37.4467	70.5092	38.4596	94.3415	48.4886	12.7265	14.6044	60.2954	15.7769	48.4063	19.5261	35.2494	10.624	22.8663	13.9139	25.2693	19.3986	9.22913	4.08073	27.4287	27.43	11.3947	7.90343	8.79166	6.95771	9.39501	2.97767	25.6588	11.701
p-ATR	658.161	2111.95	538.118	154.861	653.277	454.432	560.295	1844.81	790.235	1356.05	852.78	1313.45	1419.95	656.947	1396.37	144.98	1879.27	850.443	4140.72	790.03	159.38	822.33	183.638	557.502	134.769	68.3557	49.9698	104.096	52.396	634.596	87.6439	461.26	65.7651	331.132	83.155	305.631	97.9959	295.277	73.869	349.652	123.468	129.515	19.9629	155.445	9.46299	139.416	22.3257	315.435	66.1156
Met (phospho Y1349)	186.295	68.749	151.894	29.0842	141.259	453.181	203.872	328.205	427.502	521.99	1235.01	434.898	199.373	574.945	219.315	72.8036	88.0339	430.699	171.073	402.112	82.5805	414.191	76.3328	295.791	70.6704	42.9801	11.3203	63.8842	8.85214	526.111	88.3153	363.379	64.05	271.741	92.4781	131.535	19.7464	94.3016	12.5875	122.945	32.5428	94.9003	4.57109	108.96	13.6201	120.222	7.30558	220.428	41.0996
Phospho-p90 RSK (T359/S363)	950.471	1211.35	2098.67	327.455	789.04	4692.69	2450.58	2947.59	2045.3	1235.65	820.483	1758.43	1402.71	391.869	601.324	75.9125	934.602	2919	1118.46	1181.07	242.846	1178.36	205.144	847.977	174.208	276.828	65.8958	438.739	84.3561	1718.51	205.079	1184.82	127.748	969.958	171.815	518.107	154.371	461.561	79.9884	512.521	149.975	331.48	24.8202	329.244	22.3544	327.222	29.7455	636.483	107.862
p-Histone H3	378.504	897.897	492.225	71.7118	290.047	875.433	353.936	3604.26	2406.3	1162.26	5995.5	3478.08	2450.18	1286.18	48.0414	111.578	960.53	823.445	3591.11	105.778	66.9882	88.7522	65.6729	105.311	66.8695	64.5742	19.6565	97.3444	28.7756	153.788	32.4558	121.825	24.3124	107.718	33.402	109.716	52.2032	94.7147	46.532	99.6942	82.6062	44.1768	7.72473	58.718	16.4779	74.3215	10.4388	81.3699	29.3591
Cyclin E1	1393.2	3330.9	85.7699	15.2187	1725.71	85.5125	191.074	273.38	126.62	362.993	206.55	125.771	185.274	391.908	587.441	154.191	2028.28	90.689	1053.17	264.045	393.111	215.528	460.98	278.52	375.124	76.3833	274.598	102.535	207.064	148.681	168.281	176.337	209.213	129.701	191.438	196.916	394.726	106.397	245.965	110.176	461.983	61.2336	96.5462	41.0433	58.8833	62.6832	110.924	82.3935	126.965
p-S6	238.051	2739.1	3517.59	781.82	202.47	1761.72	117.445	1549.84	5193.4	949.22	211.763	786.937	921.637	731.387	342.378	142.646	3573.43	6238.26	809.53	172.216	112.138	148.834	142.425	158.381	177.171	59.5852	70.0922	108.116	98.4619	236.411	36.9574	1216.02	107.244	340.827	54.3876	175.02	185.685	112.472	99.4608	208.225	242.262	212.999	38.2081	501.677	58.8633	466.254	81.7207	190.922	65.3416
CDK1 (phospho T161)	1351.59	906.574	480.845	122.775	682.203	938.966	927.545	819.147	1225.03	2412.91	560.722	910.866	590.361	489.556	647.377	321.52	1421.76	1357.12	787.132	486.934	116.735	491.053	144.282	381.15	129.356	73.3414	81.9648	97.0575	51.0123	337.4	66.8982	220.493	48.47	207.921	53.3593	368.498	112.532	266.089	77.361	273.804	182.003	52.5639	18.7288	60.7152	10.1463	73.4693	19.3209	132.323	77.1812
IRF1	444.783	54.3437	32.7267	25.3737	523.995	44.2691	413.321	257.464	42.7965	88.0279	179.728	335.542	145.565	217.496	158.84	108.91	91.533	108.55	85.491	125.875	52.4145	91.784	51.1407	123.6	85.7878	16.444	29.55	68.9191	39.4574	66.1119	34.3314	79.7556	22.2925	52.6286	19.9926	62.4163	25.3244	39.6756	20.049	44.218	42.9474	24.7925	8.32077	23.1397	5.07123	30.2915	8.99722	44.2951	19.1858
HER3 (phospho Y1276)	571.752	121.391	87.1063	54.7642	404.326	102.699	88.6721	271.051	149.343	108.337	153.079	175.184	200.264	115.003	58.0752	205.456	120.018	386.089	209.997	268.325	93.0379	248.642	91.8098	213.465	99.0477	10.18	19.6093	31.7308	15.6899	351.942	103.948	240.467	56.1829	200.057	98.7166	87.1122	30.2873	50.0333	16.7148	74.3488	38.6377	41.7312	18.7708	55.3783	11.606	44.1415	12.8621	98.2103	51.0159
p-ERK1+p-ERK2	850.602	660.985	180.625	44.3993	1055.96	304.466	235.712	821.871	943.657	400.119	311.35	318.655	531.716	165.048	54.8622	346.976	1187.66	1001.3	362.631	1020.47	212.388	1006.41	220.396	768.335	229.767	84.0432	47.8978	161.58	35.668	1248.84	288.342	2568.2	445.951	1416.36	318.47	209.73	109.304	159.819	63.191	187.536	123.669	129.016	38.9155	77.7948	31.0125	298.594	92.5919	388.538	144.358
Rb	511.909	593.642	155.736	9.95392	231.654	389.213	88.7717	427.341	492.925	9.4934	1354.98	414.679	430.178	143.817	20.9757	38.5398	310.949	7.05215	16.6738	98.2001	30.668	67.9088	24.5681	74.9149	33.6751	12.4665	10.096	35.0445	10.4758	68.8569	11.5291	41.0965	7.46992	32.9828	9.90815	49.9918	27.2131	62.0375	11.1312	66.1341	30.422	11.5446	1.31991	10.2777	1.25135	15.1017	2.2168	41.3276	10.4043
SLFN11	112.203	252.866	52.6706	3.81805	100.499	22.3349	30.2152	30.6195	33.0083	234.057	168.759	342.365	435.504	67.6675	16.4489	51.8097	23.223	49.1081	54.0322	49.3448	91.0805	43.62	62.8373	47.4093	86.1457	8.7584	29.2866	16.6796	35.4215	14.6271	16.0546	15.3469	14.5274	11.5422	20.9389	18.2724	32.6093	12.7584	22.565	14.2192	49.0037	5.04067	4.99465	6.25047	4.73522	5.84449	3.20647	9.49707	15.3791
Phospho-MEK1 (S217/S221)	2718.77	649.958	187.963	69.3483	1987.4	316.711	439.76	1112.61	814.831	712.436	519.566	780.16	859.936	287.707	415.239	230.368	1678.8	952.808	760.433	889.584	259.073	730.647	231.417	706.206	210.513	85.501	76.9021	154.917	51.8984	774.942	174.56	668.648	85.8542	405.162	105.955	341.208	108.965	295.147	62.5749	419.215	174.548	182.086	18.4523	128.478	12.9585	207.568	21.2147	406.34	73.8445
CDK6	1781.59	898.38	66.7715	40.265	836.44	162.046	104.124	446.877	147.307	159.761	5912.98	1901.27	2846.81	531.541	95.0953	573.759	589.544	281.349	431.521	1281.95	281.09	1205.96	280.948	1017.27	208.087	105.863	99.1134	203.426	70.509	272.444	81.8112	376.107	74.9507	191.275	72.9521	147.316	94.8756	125.125	64.6031	162.837	106.608	118.982	23.3889	78.6871	9.73497	106.211	22.8508	198.869	76.5094
p-EGFR (Y1068)	131.497	45.6509	9.88835	95.1637	114.554	19.3894	17.7228	584.022	74.6227	12.3341	24.8427	43.7674	32.3744	7.41473	16.4018	47.6876	35.6256	481.532	21.6939	79.6902	28.3238	57.598	12.786	70.9727	27.0206	6.176	6.12087	11.0836	3.57423	50.7192	9.03021	62.9964	21.2738	40.1312	12.6771	10.6726	4.73375	10.3223	4.97901	10.4583	6.86525	6.48804	2.0664	5.36347	1.30605	18.6276	3.49435	28.4346	8.46815
p-Histone H2A.X	454.775	236.822	212.152	8.71196	81.7992	52.3046	318.266	238.678	136.367	175.308	234.159	421.408	257.264	270.056	1210.45	39.5382	265.837	194.255	138.679	65.7013	18.2238	55.5888	21.2394	63.8141	25.8547	15.5133	14.2766	32.8517	12.5692	50.9599	11.3413	31.5077	11.1845	36.1089	8.9161	38.0483	19.6557	38.9644	11.7466	41.4516	17.0066	10.4961	3.25008	15.9075	11.0926	8.78935	2.50781	34.2039	7.0031
p-ATM	704.06	578.464	811.79	162.183	520.075	1138.18	1478.82	1312.19	1411.75	605.323	1389.36	930.204	1062.62	257.94	473.487	146.623	757.365	1038.84	823.904	425.074	106.074	411.464	102.583	341.001	94.8919	85.7379	46.7349	169.774	36.947	814.519	72.2635	529.131	55.2098	356.722	64.9264	192.177	82.0854	199.22	49.7588	249.146	86.9206	103.643	26.2323	136.589	11.6412	125.976	17.0052	351.65	47.7881
RRM2	2051.81	874.765	332.245	38.7236	1214.15	582.797	263.632	762.889	1234.11	1017.19	1256.78	1011.79	624.935	359.634	82.5231	2286.6	602.243	373.468	584.893	738.577	187.63	659.252	163.39	618.147	190.463	88.1775	81.3125	146.127	74.599	328.653	69.3943	232.135	43.4506	171.43	52.9177	383.814	133.929	296.291	86.399	300.624	113.627	94.4033	18.7083	229.786	28.8219	110.268	24.7576	189.871	112.343
Cleaved PARP1	816.71	52.6582	24.7061	14.3976	123.398	26.5969	296.01	77.9437	47.9871	24.6761	119.098	466.559	130.924	205.497	53.4529	96.8088	93.0754	39.8959	40.0325	50.3687	22.6438	41.1636	26.639	37.3403	17.2726	4.73745	7.90511	16.0322	10.7709	27.9483	8.84408	24.192	10.7345	14.44	15.281	17.1203	11.3904	21.0744	9.98379	13.4213	17.2075	14.8682	14.3641	17.8221	2.61885	13.2167	8.42418	16.221	6.6161
c-MYC	655.327	1410.18	213.037	71.409	719.763	256.501	746.324	472.253	333.382	335.698	553.936	2477.48	665.77	160.512	386.041	269.052	680.117	1143.92	419.224	479.094	144.944	411.877	114.939	371.961	108.106	44.1046	30.6456	94.835	24.1894	321.363	66.1614	322.722	40.0597	159.976	44.7362	158.963	55.6957	176.472	38.4139	186.59	48.8286	92.9618	13.9498	60.5924	5.03819	102.95	9.65258	190.532	45.3591
TROP2	68.3865	29.757	291.203	5.01723	94.2166	249.088	127.533	2546.71	225.186	20.6778	18.4129	15.6218	37.0056	14.9167	30.4585	50.6332	160.064	912.411	22.7043	527.508	47.5857	400.021	43.9856	363.263	30.6178	518.425	60.6135	1389.22	91.4077	1765.22	82.0443	986.756	31.9643	830.407	32.0793	254.667	91.6486	222.137	47.9284	175.255	93.5436	374.727	11.2064	388.934	7.96824	307.723	16.7979	666.82	44.1589
p-cMYC	2020.35	2207.84	994.317	167.297	1679.61	1277.72	948.938	2496	1765.86	1740.15	1974.17	2521.22	1674.89	1271.02	1422.9	110.095	1823.15	1821.49	1833.77	957.231	301.9	783.528	223.247	763.118	226.578	358.274	200.938	543.918	202.622	745.821	136.662	789.836	116.979	538.058	161.308	549.905	253.664	421.458	140.387	490.368	277.091	263.458	41.9971	196.08	23.553	299.011	38.8698	407.265	94.6048
CDK4	1135.1	768.916	1179.97	225.363	1062.73	1799.56	2006.11	1040.82	1269.92	699.089	230.751	507.823	457.573	74.7749	132.537	239.343	469.049	1142.16	1261.06	1663.75	346.947	1337.97	234.921	1149.19	269.681	337.865	277.165	430.858	220.453	1122.3	184.648	882.054	136.388	650.21	162.636	870.708	213.078	647.927	130.989	787.077	251.693	333.198	55.4155	352.694	31.2563	307.168	44.4439	459.71	94.7154
126.357	785.806	261.564	186.003	51.7026	598.194	227.535	287.806	535.103	342.26	169.967	254.482	325.82	234.6	177.996	155.404	279.123	274.843	274.402	228.874	426.355	151.317	359.236	131.03	358.568	141.719	81.9883	72.803	171.796	73.1741	349.036	86.4773	264.206	55.3014	202.603	62.6245	200.845	94.9663	167.67	62.4159	189.92	118.291	72.4647	17.6814	82.5102	14.6355	81.8045	18.5457	160.139	51.8142
	0.1608	0.483083	0.679331	2.44393	0.211231	0.555333	0.439037	0.236137	0.369185	0.743423	0.496527	0.387813	0.538607	0.709888	0.813091	0.452695	0.459744	0.460483	0.552082	0.296367	0.835053	0.351739	0.964338	0.352394	0.891605	1.54116	1.73561	0.735509	1.7268	0.362019	1.46116	0.478254	2.28489	0.623671	2.0177	0.629128	1.33055	0.75361	2.02444	0.66532	1.06819	1.74371	7.14635	1.53142	8.63364	1.54463	6.81329	0.78905	2.43867
Geomean norm.	Custom 2 TMA_09052024 | 001_Tonsil | Full ROI	Custom 2 TMA_09052024 | 002_HeyA8 | Full ROI	Custom 2 TMA_09052024 | 003_T47D | Full ROI	Custom 2 TMA_09052024 | 004_BT474 | Full ROI	Custom 2 TMA_09052024 | 005_Spleen | Full ROI	Custom 2 TMA_09052024 | 006_MCF7 | Full ROI	Custom 2 TMA_09052024 | 007_MCF7+Abemaciclib | Full ROI	Custom 2 TMA_09052024 | 008_HCC1954 | Full ROI	Custom 2 TMA_09052024 | 009_MDA-MB-453 | Full ROI	Custom 2 TMA_09052024 | 010_MDA-MB-436 | Full ROI	Custom 2 TMA_09052024 | 011_Jurkat | Full ROI	Custom 2 TMA_09052024 | 012_Raji | Full ROI	Custom 2 TMA_09052024 | 013_THP1 | Full ROI	Custom 2 TMA_09052024 | 014_PBMC+PHA | Full ROI	Custom 2 TMA_09052024 | 015_MCF10A+Gemcitabine | Full ROI	Custom 2 TMA_09052024 | 016_Liver | Full ROI	Custom 2 TMA_09052024 | 017_MDA-MB-231 | Full ROI	Custom 2 TMA_09052024 | 018_MDA-MB-468+EGF | Full ROI	Custom 2 TMA_09052024 | 019_OVCAR8+PARPi | Full ROI	0000484173_09062024 | 001 | Segment 1	0000484173_09062024 | 001 | Segment 3	0000484173_09062024 | 002 | Segment 1	0000484173_09062024 | 002 | Segment 3	0000484173_09062024 | 003 | Segment 1	0000484173_09062024 | 003 | Segment 3	0000484179_09102024 | 001 | Segment 1	0000484179_09102024 | 001 | Segment 3	0000484179_09102024 | 002 | Segment 1	0000484179_09102024 | 002 | Segment 3	0000484175_09102024 | 001 | Segment 1	0000484175_09102024 | 001 | Segment 3	0000484175_09102024 | 002 | Segment 1	0000484175_09102024 | 002 | Segment 3	0000484175_09102024 | 003 | Segment 1	0000484175_09102024 | 003 | Segment 3	0000484201_09062024_RERUN | 001_Tumor | Segment 1	0000484201_09062024_RERUN | 001_Tumor | Segment 3	0000484201_09062024_RERUN | 002_Tumor | Segment 1	0000484201_09062024_RERUN | 002_Tumor | Segment 3	0000484201_09062024_RERUN | 003_Tumor | Segment 1	0000484201_09062024_RERUN | 003_Tumor | Segment 3	0000484201_09062024_RERUN | 004_Benign | Segment 1	0000484201_09062024_RERUN | 004_Benign | Segment 3	0000484201_09062024_RERUN | 005_Benign | Segment 1	0000484201_09062024_RERUN | 005_Benign | Segment 3	0000484201_09062024_RERUN | 006_Benign | Segment 1	0000484201_09062024_RERUN | 006_Benign | Segment 3	0000484171_09062024 | 001_Benign | Segment 1	0000484171_09062024 | 001_Benign | Segment 3
PD-L1	65.2541	20.4409	9.10947	18.037	31.8272	12.1141	13.9652	46.8304	10.3853	33.9594	12.9837	13.992	14.9706	72.1281	31.9142	31.3145	57.6261	9.37538	9.43189	8.77711	11.5222	10.9085	22.0095	10.8626	14.4881	12.3101	23.1327	12.2602	24.4601	7.72986	17.598	7.04429	18.3794	8.35129	13.516	4.99754	3.16438	10.0666	5.62675	8.73944	6.90812	4.05987	8.24343	7.86018	14.1626	6.48642	3.45615	9.42341	12.8071
PD-1	111.849	54.6931	41.5791	46.1035	66.0575	49.0727	51.0344	32.3035	50.7506	37.5367	51.9386	56.484	46.7226	41.556	72.352	118.674	29.8846	38.9846	37.5402	73.1953	108.041	72.116	80.3621	66.5151	74.3691	77.1751	108.285	75.2284	106.425	48.3492	97.0876	40.5843	72.5919	56.4181	69.3527	36.5487	65.4154	49.1957	62.5487	32.7243	61.0749	42.7554	38.5838	37.9396	38.6685	50.9614	72.803	43.5343	45.8495
S6	3587.39	8412.16	4716.18	4908.99	4185.06	4101.16	5885.5	4625.63	5269.78	10083.4	6507.61	7036.17	5432.46	4126.29	3966.36	11078.5	6568.11	4362.02	5608.23	8524.67	5331.45	8658.28	5421.98	8452.82	4869.71	6980.17	7246.46	6859.37	9925.41	3441.6	3151.27	3355.12	3444.61	3490.41	3436.57	5014.27	4385.03	5023.95	4579.17	4785.18	4066.99	3191.12	3843.94	3711.57	3267.26	2828.54	3491.1	2327.12	4415.06
Fibronectin	566.596	542.885	458.269	1765.3	327.085	322.824	373.271	157.072	228.044	923.222	244.556	190.785	379.843	300.171	1041.23	12720.8	251.361	375.256	1206.51	1536.72	8750.25	1416.49	10629.8	5714.8	16361.8	899.348	4067.25	437.967	5206.77	495.01	14586.9	861.564	13199.5	993.311	17410	448.875	11376.8	605.753	14626.1	513.285	9278.75	1976.85	25794.9	985.011	19129.4	1083.48	22135.1	843.686	11348
HLA-DR	5379.98	166.905	152.703	108.127	2147.95	121.034	166.433	125.889	167.506	160.73	176.84	2010.95	165.52	1058.4	194.44	527.464	144.376	162.81	128.496	643.783	2376.89	665.935	2618.47	758.913	2847.04	792.614	2209.1	944.405	1506.52	330.128	555.256	480.151	1553.82	532.733	997.635	373.324	4412.52	397.288	3886.08	522.821	4272.27	931.813	929.435	313.643	1152.16	865.047	1391.55	524.702	829.915
CD4	440.087	78.2853	116.327	55.7436	631.585	92.8655	111.872	93.2457	85.0236	80.8668	120.513	90.4232	284.111	969.221	110.318	654.842	62.205	84.6205	75.7113	158.347	326.109	150.272	282.872	175.186	330.918	210.816	553.827	327.712	678.617	121.202	264.137	168.836	432.112	151.427	297.625	92.7699	261.886	89.3113	277.446	94.6349	265.378	186.839	363.432	129.951	257.426	160.186	292.881	157.59	211.394
Rb IgG	21.0361	14.7453	7.36489	3.2811	22.394	13.0842	14.8956	5.30848	16.9521	8.77683	19.2639	7.86136	15.9318	8.39709	15.711	31.5694	5.74837	12.5641	12.8781	25.2443	29.9004	24.3804	29.4621	24.5609	23.4679	20.3744	26.3754	21.5716	35.2937	13.529	40.6846	17.0401	25.3497	22.6182	14.9136	12.6948	21.4351	7.65765	12.9937	13.9927	19.8523	10.0004	19.0364	11.7984	8.72145	8.55939	15.2541	20.1039	17.5405
Ms IgG1	98.2519	63.0738	43.0774	43.3032	76.673	51.2265	47.6733	32.7619	55.3479	45.6465	40.0752	46.3368	46.5584	34.0638	66.389	100.9	35.3318	41.5397	42.4102	78.6353	110.2	80.7835	88.6352	76.7447	83.1664	87.8977	117.763	85.2634	130.616	49.343	114.796	46.1428	45.7194	59.7312	68.3258	48.2214	50.3531	39.6951	58.579	47.9333	56.9116	38.4866	58.6093	39.9175	52.7444	41.4115	47.985	41.3167	45.7036
CTLA4	50.9708	17.9098	22.9627	39.2832	38.9637	18.5509	16.2641	14.4673	21.3889	23.2552	17.6412	16.0685	19.8143	420.507	34.5661	138.832	25.5168	19.8721	26.9114	35.1867	31.6886	32.7445	37.5845	33.0359	38.0534	37.4331	45.0197	45.141	76.2869	24.6402	36.6947	15.8184	23.7528	20.3161	24.0278	48.1262	68.0838	50.551	67.3658	44.2791	62.3298	39.4487	77.2386	31.7094	44.2333	28.9409	42.0387	22.4712	35.4085
CD56	115.266	102.912	56.5483	67.1802	213.377	86.8555	101.965	82.6693	98.9988	159.462	106.451	122.426	103.8	96.2082	101.581	158.344	75.5686	282.012	74.0137	156.508	197.465	137.363	197.038	145.617	150.782	202.638	230.222	134.177	260.402	110.171	182.958	225.233	155.407	193.736	170.73	1041.12	603.33	1085.84	572.693	1633.61	767.03	235.255	138.681	187.331	137.662	165.242	109.638	301.959	141.021
Ki-67	5155.05	9672.32	3157.95	1592.9	216.319	10009.8	5424.86	5760.37	9001.12	4889.21	9997	10680	4471.26	13272.3	28897.3	178.297	10043.7	7303.73	8094.55	199.464	164.147	160.156	130.319	179.054	129.698	205.985	164.287	245.588	167.191	97.162	184.466	122.015	147.309	129.558	180.571	110.179	143.816	154.067	163.642	161.064	171.864	91.411	144.361	104.466	112.2	81.1371	83.7567	67.2544	75.831
GZMB	300.05	294.583	245.622	287.75	614.616	380.225	403.332	315.933	410.266	452.925	407.287	413.382	422.652	6951.61	555.917	659.003	367.309	431.004	549.623	352.13	297.127	365.942	290.128	351.713	309.958	375.225	346.086	423.874	355.806	382.987	393.787	396.637	392.158	347.233	382.083	407.33	524.221	367.865	450.226	388.01	452.427	379.329	397.399	406.268	685.098	438.42	499.72	331.109	294.737
GAPDH	7801.16	7299.26	672.714	1078.74	10915.8	594.057	2013.36	3237.28	1965.46	3201.24	2606.75	4241.46	651.052	1020.71	268.612	40301.4	2910.94	715.701	2535.29	5285.85	3227.27	5267.57	2939.12	4235.29	2245.32	10947.8	10995.7	11771.9	15512.1	2404.29	1763.53	1832.24	1213.1	2089.06	1577.62	5229.59	2922.89	6093.29	3526.96	5204.78	2960.29	2185.64	1537.36	2459.82	1524.9	2084.04	1692.69	2661.6	4317.76
SMA	2672.86	372.784	548.617	198.04	7628.18	204.313	1497.49	587.033	177.828	174.503	330.86	309.534	237.361	341.075	500.173	7396.35	160.631	172.902	229.873	29772	46060.3	28605.1	30016.2	30321.6	23057.8	14601.9	14251.1	10449.2	13991.6	19247	86784.1	24827.9	18968.9	29239	23611.2	1382.73	20649.6	1556.3	22987.7	1035.08	16060.2	16721	23517.6	20432.8	16493.3	19438.3	25972.2	19289.7	18595.1
CD45	16005.3	191.727	133.459	93.135	13254.2	123.567	170.594	116.452	164.602	209.371	2825.85	1926.97	992.83	4989.89	174.797	1467.02	142.64	141.359	187.183	652.606	1932.7	558.843	1960.22	740.347	1850.26	1073.02	3471.93	1770.53	3073.29	428.063	828.245	932.799	1755.96	720.264	1289.38	299.523	1421.27	271.813	1567.53	275.782	1368.54	1257.61	1377.9	698.103	960.435	1220.16	1391.04	619.437	818.336
CD8	418.939	136.189	83.268	95.2934	1332.06	105.145	144.671	86.2448	139.681	109.687	142.531	127.143	133.016	659.281	172.164	273.432	89.3193	101.435	92.3126	374.509	572.122	255.481	415.646	479.573	498.141	639.77	1970.99	1014.46	1299.96	235.822	442.829	822.692	608.168	542.141	401.652	155.277	195.977	93.6652	192.487	108.982	214.881	589.516	253.542	413.203	248.913	800.335	401.244	157.165	179.934
PanCk	58.3904	665.917	8592.5	2993.95	58.1701	7161.45	5574.96	3862.18	1265.39	91.3029	48.8959	39.6718	52.8939	34.2905	1616.66	794.659	463.758	6398.18	997.895	5780.51	477.162	6104.46	511.857	3670.17	305.584	9625.4	527.56	9406.46	628.467	5233.96	460.961	4259.39	326.634	3450.77	247.869	7534.49	1106.67	7123.17	1098.4	6183.96	996.642	6977.03	1577.76	6756.08	1110.69	5784.91	1802.43	3757.09	622.162
CD68	884.174	152.56	102.831	105.168	906.913	120.397	132.677	90.65	145.953	150.561	155.54	153.86	670.83	243.571	199.837	5278.82	279.327	116.512	138.128	243.424	393.794	234.488	356.808	256.843	382.771	244.786	468.893	248.523	478.613	210.681	392.478	267.095	398.797	272.276	414.297	236.856	726.503	249.759	774.784	237.247	756.846	311.204	342.146	192.878	275.377	345.101	539.564	214.683	222.137
CD20	183.303	45.0667	19.4145	37.4802	163.42	30.2555	44.0995	25.7486	40.2191	48.3302	49.144	174.078	50.3979	115.106	63.1594	102.286	31.9599	33.1205	30.3177	77.4323	124.48	74.1844	137.4	78.8252	126.55	57.6124	67.0879	40.9307	78.8196	40.6552	81.0106	47.4358	37.0157	37.92	64.772	35.5939	45.6318	34.3646	60.8552	32.5825	50.214	38.5541	91.33	38.3584	44.8313	45.9538	70.5344	42.6988	52.2042
CD3	495.552	42.7816	24.5735	32.113	721.921	39.827	40.185	25.9515	36.0321	43.5291	1308.95	37.3178	37.8947	806.738	43.8296	92.112	21.1043	30.5202	31.1579	98.297	167.893	87.262	148.842	124.686	176.193	300.684	909.917	608.645	921.891	97.8042	197.411	245.006	319.24	182.558	233.638	40.5546	74.9981	31.7299	102.918	50.4318	72.7677	99.0107	169.891	98.2082	87.5647	166.146	172.591	75.1716	85.47
CD11c	1511.03	129.893	91.2124	91.3161	1282.67	105.794	157.821	85.7239	121.332	126.216	135.029	142.507	160.346	166.509	156.236	159.482	95.5576	132.668	97.5799	200.242	227.631	204.924	189.794	185.951	192.774	209.414	287.408	262.23	411.273	159.415	261.334	170.72	233.095	208.383	232.07	120.675	447.713	115.439	454.975	139.397	452.309	167.886	142.442	114.054	271.915	149.443	284.218	161.13	221.894
Ms IgG2a	30.5599	17.7552	12.7481	19.8777	29.5445	16.6879	32.6342	23.8723	25.4114	11.6947	21.4247	22.7829	37.5287	20.1397	39.742	62.8103	16.4503	24.8873	21.9602	34.5197	46.2701	36.3648	36.6614	37.0257	29.9148	42.8856	27.6307	33.3121	37.4566	23.8781	40.0377	22.3834	36.5885	30.9833	25.8719	14.2183	24.0077	20.5711	33.7021	21.6363	27.5846	12.9691	14.8125	27.0707	39.5867	24.4207	17.2007	29.186	17.9091
Histone H3	25734.7	19022.1	12400.3	14340.5	21801.2	16732.5	20267.7	8132.83	20979	11061.5	18892.1	16248.7	15830	12467.8	16886.9	8053.4	7348.41	13587.2	9430.53	17317.2	24402.3	15929	23876.8	17448.6	21515.7	32090.1	44612.2	23000.7	37847	12767.6	13628.1	13909.6	15801.4	18870.4	21449.2	12306.5	15766.4	12388.2	14764.4	13114.6	16042.8	12206.8	11156.9	9736.97	6641.21	10452.7	9727.04	14559.7	9640.15
Beta-2-microglobulin	170.497	49.322	41.1246	48.8566	226.143	42.7255	48.6209	40.5224	71.6799	76.1938	60.2716	74.1298	67.4507	139.133	70.106	175.52	68.9882	55.6106	38.4152	74.2315	130.583	77.6037	99.951	76.4805	115.377	86.5058	158.549	82.4765	138.832	42.7439	110.475	55.4422	76.848	72.8247	92.0578	66.1253	80.8154	71.6351	97.8497	69.3086	87.4397	60.0283	78.9486	46.5536	147.536	82.2058	125.808	47.1893	64.1335
CD95/Fas	66.1317	29.1893	54.4899	11.2041	39.7892	13.3254	3.53301	13.4583	4.83983	8.0185	14.0512	33.9356	8.57723	33.659	54.4985	46.6057	12.8905	9.22382	14.6603	15.0637	26.5106	13.3726	20.1236	19.2111	26.3899	19.7257	31.1371	55.7517	35.8785	8.67046	22.5594	13.3717	28.3468	15.7544	19.8255	8.77697	24.6999	13.8663	24.7051	9.55032	25.1636	23.7673	38.607	27.609	49.7466	24.9536	15.5069	10.8709	9.67674
BCL6	108.603	29.7884	82.6996	27.103	35.5301	39.108	34.1353	73.425	42.0854	39.4284	25.7857	403.716	24.2157	159.03	30.2978	37.864	51.1529	75.9102	28.1978	37.4861	48.2029	40.981	49.9184	57.1653	83.792	79.5537	46.0301	98.2835	83.654	94.723	64.8753	108.665	68.5721	129.589	84.3687	77.7722	40.0868	79.153	49.7733	73.2991	35.2063	79.8065	70.2193	91.4189	105.174	76.5038	54.8023	109.699	38.8285
PARP	929.087	297.7	362.829	765.001	692.952	285.515	286.763	297.902	943.244	514.785	531.293	1003.37	1404.53	331.654	376.721	136.889	353.687	231.791	632.561	240.705	315.414	250.279	310.978	214.403	307.127	366.586	435.48	452.476	499.921	228.372	139.287	193.816	247.894	226.237	232.006	456.829	245.94	433.659	253.446	402.604	272.521	263.904	214.049	240.543	135.091	257.304	241.209	221.113	137.259
GZMA	22.2254	6.32193	17.3999	8.08877	109.292	6.22486	8.40663	7.78945	11.3516	17.3761	34.5197	19.2257	10.3371	52.8066	12.3502	58.9574	19.1703	22.5747	20.0023	18.0966	33.6827	16.7208	31.8689	20.0409	41.9116	22.0787	82.6602	29.441	47.8508	11.5839	29.135	12.8212	46.5938	20.5299	24.0982	8.3433	24.3333	13.6604	25.6194	7.78151	22.367	16.4312	40.0357	19.0872	51.5875	36.0028	30.0403	19.33	19.7593
BIM	115.345	27.1178	33.7487	129.534	101.655	96.4489	136.986	51.9884	38.2671	106.682	77.6915	185.104	119.748	125.98	36.8293	127.377	39.2006	100.279	25.433	140.689	96.4791	108.32	93.0955	116.162	78.134	100.413	116.876	135.194	163.431	91.0409	66.1188	68.6311	62.0127	70.9366	74.4768	115.744	57.9566	96.0953	46.7345	106.462	36.2899	102.026	57.9345	90.3944	90.4858	72.2276	43.0567	110.11	58.8359
BAD	935.724	508.278	1000.64	1388.77	990.392	500.18	765.526	418.955	809.335	1156.49	502.458	411.811	503.324	265.491	529.307	4618.49	860.249	575.393	1093.58	1251.31	718.207	1369.13	729.679	1110.08	687.049	605.363	572.713	722.97	676.408	630.982	382.73	419.615	422.046	378.5	427.832	1080.47	531.754	1120.49	545.755	1118.04	529.611	707.386	526.652	795.479	433.215	627.522	375.086	623.808	615.548
BCLXL	167.057	437.045	448.064	570.519	160.433	197.518	353.012	128.2	353.778	455.5	132.459	154.446	87.4842	184.858	321.394	773.546	1124.26	295.827	347.529	266.317	131.401	277.425	125.462	228.364	111.741	263.804	124.083	286.492	168.21	209.616	146.279	169.961	114.878	182.912	113.428	256.716	124.548	284.634	166.099	263.807	149.865	163.568	95.8038	158.035	96.563	156.799	125.686	154.549	145.645
Cleaved Caspase 9	55.2285	43.1345	42.154	45.9914	47.7228	72.7176	70.8547	37.1251	55.638	86.1491	57.6405	75.2342	70.3705	238.302	86.7437	119.159	52.512	56.9818	69.875	60.4737	45.2992	68.8335	45.7052	59.5664	49.4169	27.8883	43.0098	22.4688	30.1813	32.3585	37.5769	32.2985	52.7657	34.4589	54.5806	1182.21	580.681	829.236	536.459	997.48	731.019	31.9091	33.8037	13.0943	58.0764	18.9991	120.958	28.9277	48.0514
p53	214.957	549.535	5634.74	2986.8	186.693	354.498	641.323	2673.98	144.326	522.796	137.896	8540.48	275.028	166.965	1931.95	1245.97	7972.19	13299.4	3205.54	216.787	455.755	202.278	442.062	209.324	353.806	386.73	497.934	927.226	461.11	3658.31	445.096	257.26	227.994	243.008	198.606	145.495	170.441	147.155	186.544	142.191	116.33	1951.47	688.98	4113.59	2993.45	3245.55	2202.84	2754.23	2187.71
PTEN	59.1478	53.1577	60.1417	74.1972	86.4599	64.021	32.8216	23.2178	47.4277	16.22	5.74205	24.6979	8.41222	23.2773	16.332	17.5025	49.2533	5.80476	104.649	50.4189	78.0224	66.2185	68.0035	64.1085	70.5417	60.9545	102.453	56.7881	99.0327	56.4596	79.8769	56.0846	72.9954	59.5744	73.075	146.063	123.765	160.769	109.635	125.25	101.897	39.4076	49.4216	36.1844	64.6924	35.7133	66.5524	50.7482	78.9433
ER-alpha	29.1417	13.8548	155.337	98.1802	40.8594	553.507	439.088	12.1126	13.2388	10.7284	9.87473	13.4532	18.547	6.15855	15.6036	50.5167	16.6082	16.4548	19.2961	173.632	50.2683	150.475	54.8008	142.948	47.9101	299.395	79.5162	198.251	65.8965	893.062	179.354	235.111	86.049	433.924	102.158	917.452	163.131	1048.63	186	918.958	145.895	191.721	92.4547	903.602	128.188	117.055	137.855	596.23	343.828
PR	11.0091	8.05239	1111.98	638.777	15.7216	154.971	114.496	10.9683	7.04554	3.12666	4.64885	5.04096	17.8375	8.97414	24.1365	25.1508	7.81887	7.1933	7.72425	27.4996	18.6239	27.0712	21.6875	21.7733	25.2806	33.4066	14.252	35.3857	18.0323	272.603	30.9774	27.2639	14.1543	24.9465	32.0276	2229.09	277.469	2251.14	306.557	1856.48	272.878	14.895	40.829	48.6635	46.7643	13.2586	24.8421	41.1078	33.1072
S100B	91.5922	11.7584	19.8646	28.3193	260.462	14.8593	20.2102	22.7655	19.5429	17.2009	21.2767	16.313	23.6143	16.5535	45.8461	109.579	10.844	20.4848	9.99368	818.391	453	896.45	301.794	753.045	452.003	1039.38	982.334	1389.32	1556.03	116.415	204.389	232.667	140.737	195.076	199.327	22.5395	128.446	24.7037	152.264	29.5619	121.164	994.869	195.189	429.835	180.98	924.652	368.549	447.231	443.534
Her2	18.7006	35.2403	296.944	20393.9	21.5263	99.9909	88.8336	22971	1270.94	55.3216	10.1839	10.5709	14.3458	9.52704	64.3684	31.1143	40.8442	15.8386	73.3834	126.4	40.8311	117.311	36.9264	113.041	38.3871	206.537	54.4179	338.905	77.2932	377.903	107.688	209.47	77.4377	267.897	50.3761	175.296	82.0989	182.539	97.9632	183.184	91.9728	185.717	54.8754	242.502	72.5221	167.023	76.4494	209.289	59.8818
NY-ESO-1	62.4471	53.894	68.6953	77.4788	62.9407	92.3648	83.1824	72.6166	99.4479	63.1902	77.5492	99.363	144.745	33.2509	95.4396	31.6827	81.5185	61.3816	154.943	126.397	101.563	125.783	84.2448	119.44	101.744	71.6283	62.8141	53.9857	57.0629	75.0096	61.1724	67.3587	53.4718	64.6574	69.2959	93.205	65.8528	102.135	78.8911	95.5604	66.6017	117.424	126.482	71.7374	74.9322	90.2089	58.5025	97.3804	74.3798
EpCAM	19.2874	14.4836	1190.23	1196.12	8.13288	2657.54	2436.01	1932.37	2092.93	30.7913	17.0047	13.2382	10.3801	6.18642	1023.13	21.748	46.7502	1791.3	73.7333	793.385	113.759	646.423	87.3907	695.19	100.448	1382.52	211.519	1910.77	266.168	1429.22	254.859	900.192	97.0429	877.556	107.466	3041.16	2059.84	3290.61	2411.07	2882.2	2176.3	1280.97	102.038	1087.41	116.871	921.646	106.485	722.986	108.339
MART1	10.4767	8.50402	8.45421	16.7395	11.7037	9.83733	14.3772	9.65341	10.2758	11.7044	6.78024	8.57748	9.10543	7.32961	27.856	23.1722	4.56146	4.40633	7.9715	10.0086	11.5931	11.4982	10.4211	11.4899	18.2215	7.87288	9.20546	12.5268	14.9749	7.95525	16.6738	8.62528	9.14239	8.68596	25.8586	21.9543	12.3566	11.099	19.7747	12.2856	19.7821	4.75602	38.6278	4.60399	11.0608	7.59866	27.5069	8.29618	12.8858
Bcl-2	103.254	27.9644	47.8053	201.049	467.418	40.051	395.452	59.2738	32.5035	31.6771	87.6795	29.7916	304.959	95.4655	28292.5	68.1694	57.2895	31.8838	44.3173	145.381	277.255	110.623	265.322	142.876	279.564	320.783	600.568	450.221	729.372	244.103	190.067	211.019	217.525	241.642	236.925	690.137	244.896	729.802	272.164	670.158	229.445	240.886	171.455	296.552	200.946	148.805	207.065	250.852	177.979
PLCG1	41.6166	41.2577	21.7483	77.512	40.2669	41.5124	44.335	33.4727	45.438	67.0816	191.762	43.0607	34.7907	46.53	72.2353	26.3222	58.4136	31.2948	60.3436	30.2794	43.1095	33.9396	43.3105	29.1174	28.3984	37.6509	57.5696	23.6477	42.0052	33.9477	69.0057	39.266	61.7996	35.0097	54.793	23.2364	32.4701	25.064	32.4769	18.6826	47.2566	32.9798	26.4334	23.9442	36.3311	28.5248	41.7412	16.6239	50.5787
Phospho-AKT1 (S473)	59.86	55.9814	106.373	124.443	72.7457	63.1699	71.4016	251.617	187.241	515.096	741.281	92.0665	135.074	96.6794	202.799	62.6795	162.512	405.313	123.572	96.8134	93.4429	117.436	117.188	89.1183	100.642	52.5042	34.1356	39.5721	47.1358	75.4642	117.332	140.024	139.549	92.2311	141.291	70.8397	77.8066	71.7131	80.5332	70.56	81.9715	131.113	122.522	101.682	83.1604	142.827	163.676	114.555	170.14
Phospho-Tuberin (T1462)	23.816	26.0318	22.6255	21.036	30.6408	14.717	20.7074	41.5721	39.2407	89.0991	139.755	37.3596	38.0849	21.9199	22.675	59.9341	32.5297	20.2732	53.8648	33.1475	38.5431	37.7996	35.1802	30.7869	38.3675	8.60497	22.6383	10.1336	14.5772	36.8451	51.2557	31.8173	32.3196	31.5767	44.5144	25.2777	20.0854	21.142	18.4155	24.9625	19.1836	25.7693	112.823	26.8945	50.566	35.2899	25.3671	24.9552	53.741
Phospho-GSK3B (S9)	13.3473	55.2738	51.9528	51.4339	21.4051	227.776	116.619	70.8033	35.0548	53.3137	51.3201	22.5556	28.2385	19.5346	38.8336	128.189	37.6868	187.898	100.375	50.3375	14.76	46.8663	23.3618	27.3504	22.2926	183.771	14.9088	180.913	14.4362	52.7632	26.2327	36.4197	19.0372	24.8146	18.1877	157.052	28.5257	130.485	32.4064	151.146	23.8333	42.0201	49.5409	40.3488	56.7425	71.4665	31.8209	62.7767	26.2746
INPP4B	75.8033	52.225	119.991	177.251	159.71	227.935	130.855	140.958	58.2804	68.0291	69.9184	66.6336	84.5063	133.216	39.7734	129.81	70.5571	65.6333	94.4029	160.77	122.585	138.389	135.935	145.402	174.747	304.779	114.167	184.833	119.494	638.778	222.179	272.093	158.211	404.319	165.869	535.361	297.584	441.767	260.7	521.321	257.324	212.464	238.407	584.544	217.336	150.949	146.771	577.929	1191.08
Phospho-PRAS40 (T246)	16.3341	60.5602	215.338	180.799	14.7415	58.8559	84.5363	148.192	194.835	329.603	121.433	39.189	112.701	14.2323	37.2017	18.3126	48.9752	171.344	93.8932	17.8597	25.0591	14.6351	21.8859	17.5257	35.7166	6.31193	11.0704	6.73945	6.00292	48.1537	33.0855	55.4293	38.4811	51.3202	38.5608	11.4562	15.0453	12.6694	7.16592	12.4657	7.03823	35.8482	33.5948	78.0802	76.9568	35.8752	45.4846	47.5681	61.4744
MET	585.999	865.097	351.171	375.476	654.344	372.686	224.685	1490.2	269.377	933.619	256.536	471.865	302.752	224.498	1268.22	7036.48	785.371	847.699	857.601	596.777	755.199	608.707	786.21	603.264	734.974	549.825	502.289	383.469	480.94	485.84	640.079	469.907	519.985	417.586	594.818	1055.1	835.664	934.186	721.972	903.11	752.645	553.166	421.195	663.337	558.309	601.133	551.562	477.264	744.73
Phospho-GSK3A (S21)/Phospho-GSK3B (S9)	47.0351	56.8171	64.3725	96.039	52.1809	98.5447	45.259	66.1935	88.0762	126.889	181.926	54.1885	96.0689	168.766	57.0378	40.0097	51.6037	111.036	99.543	57.8146	60.9226	62.7933	61.4588	63.6495	73.3073	48.262	34.3377	33.9726	27.9293	97.994	76.3704	78.0021	86.8422	64.8653	67.8333	46.8757	43.9721	60.6557	40.2115	56.9046	42.9691	61.2513	24.5465	63.1943	89.9673	66.2216	60.847	103.381	87.9729
Pan-AKT	427.981	420.475	298.374	393.548	589.616	701.21	476.493	222.985	984.136	552.067	466.239	298.215	585.387	387.454	39.0257	157.462	563.301	185.731	562.221	847.985	676.67	814.247	612.707	774.188	549.155	740.863	735.028	678.918	705.051	795.829	572.939	577.085	546.235	624.712	538.822	1208.68	934.993	1193.99	904.375	1139.76	846.186	528.093	390.555	605.646	408.849	494.72	454.416	737.078	1334.91
Androgen Receptor	13.3484	7.37044	70.2382	58.2965	13.9858	69.094	61.8661	53.0779	539.573	4.68037	6.71043	6.28827	94.6682	4.03008	7.06901	15.1514	6.27013	6.46069	10.0023	21.3307	20.0972	15.7801	23.5981	21.2301	30.0085	89.7744	36.3928	43.0869	25.3722	432.088	64.5727	151.619	37.6187	314.079	55.0785	396.237	88.5952	364.734	66.5453	369.557	74.8449	69.2452	27.8548	255.163	27.3462	47.414	13.3158	167.857	64.4499
MCL-1	118.862	156.957	75.4834	94.7276	39.738	166.21	128.023	53.6779	58.338	141.14	65.4742	219.665	50.9471	124.447	146.662	49.8438	59.9008	80.5286	32.3246	74.1459	42.6607	71.9124	39.7	73.853	41.3775	40.9478	38.7817	48.4534	44.3952	40.7142	47.6105	50.2164	40.6558	31.4666	32.924	43.008	32.626	54.9477	36.4927	47.6695	27.5711	40.5085	53.4633	31.3709	37.6832	38.8321	41.847	32.9329	37.2182
ARID1A	82.701	84.2117	17.8835	81.9484	75.5347	104.471	109.082	93.3284	111.3	94.9736	158.437	144.519	124.525	96.4796	170.843	46.4786	70.9073	96.238	92.5771	49.2287	42.5167	58.4973	61.2692	49.3071	46.5554	41.3163	32.1149	31.1398	27.4609	56.3607	32.2169	49.4763	47.8423	47.4301	38.8607	54.1478	34.5946	62.4248	44.4882	62.786	54.8441	47.5548	57.9352	39.1295	16.5893	49.9284	40.5997	51.0987	43.6478
ATM	463.037	259.585	236.342	130.066	1693.99	177.441	154.485	143.346	177.767	252.893	168.278	262.797	415.238	422.986	127.319	312.187	295.618	133.869	353.105	501.827	601.589	539.661	600.859	494.17	568.498	413.852	546.456	507.665	655.612	296.062	249.769	250.101	338.682	258.436	307.654	355.001	385.573	337.114	407.619	325.131	438.553	339.49	341.848	278.672	251.36	286.54	322.375	296.115	389.371
FGFR1	33.9428	28.9646	23.8937	18.9241	42.0031	17.8732	18.5442	18.3978	17.0897	40.1749	19.5049	23.6469	37.9513	23.062	9.63147	116.543	65.6103	18.9257	80.8311	54.1503	113.602	55.3548	114.729	79.0455	157.099	78.3142	174.089	67.2609	159.137	37.5424	120.634	44.3334	138	37.3477	118.443	42.484	67.2509	30.2032	49.3277	29.7175	44.86	25.8846	83.2168	33.4096	125.413	34.4631	121.698	46.9064	86.196
Cyclin D1 antibody	11.6349	290.731	101.349	102.731	19.8595	278.211	404.96	208.291	404.175	42.2033	14.3428	14.3645	10.944	9.69057	21.2473	28.1523	244.246	27.1865	65.7214	16.6365	13.684	17.582	10.5171	15.5867	12.532	18.8219	11.2934	14.5593	9.18577	47.1467	20.7704	26.8612	15.5299	35.9243	12.8848	115.552	35.0498	122.651	59.2077	140.039	64.6141	29.979	27.3921	80.5324	5.22901	15.3955	7.78756	39.3378	29.541
p-Rb (S807)	33.7802	1313.42	367.873	103.159	17.4496	303.117	42.4907	390.326	902.406	76.9939	2638.19	719.097	905.72	430.927	63.4299	22.6587	825.169	53.6772	56.1089	28.3885	22.5473	28.0279	22.8942	27.0261	24.6344	13.0308	17.141	13.3288	13.942	42.0408	28.3861	30.4005	17.0235	32.1464	25.313	35.5829	20.0273	46.1559	11.2458	40.756	16.1079	25.6948	20.5944	20.6188	33.0234	25.0018	25.6096	32.0456	34.8417
HER2 (phospho Y877)	44.1218	48.2566	22.8447	67.8497	39.5316	23.3543	24.8399	61.8029	28.3566	46.9805	85.3199	58.7019	55.7363	125.404	40.2091	47.6997	40.9098	212.387	70.2965	58.9252	56.1707	66.5765	80.8757	68.3966	60.4661	27.8184	22.5187	17.3377	22.895	139.142	119.305	170.444	223.644	171.368	215.07	34.8711	36.8	28.9228	29.4462	40.6539	33.9203	70.821	47.9333	93.6948	175.684	82.9769	117.754	91.9781	70.5007
Cyclin B1	257.553	899.099	610.264	138.184	80.0505	305.104	202.145	530.14	457.059	913.492	903.572	381.685	608.72	393.286	758.278	68.4697	1417.35	393.277	1507.47	22.7785	31.4765	28.2101	37.9552	20.3467	36.5554	25.4238	43.1971	29.3414	30.035	21.9166	21.2012	16.8916	35.2896	19.8937	26.304	53.4187	33.8241	91.1448	72.1733	66.6367	41.8432	27.4841	136.577	33.607	131.2	14.8572	87.4397	19.8137	34.1946
EGFR	212.677	2053.23	256.473	110.574	220.27	106.755	101.143	898.631	141.434	773.624	196.617	186.25	240.04	156.908	665.272	786.323	2734.77	13366.2	1618.12	374.198	391.465	410.607	372.906	365.784	404.219	726.372	1096.71	627.284	805.793	269.742	478.409	401.14	625.465	376.638	646.161	117.331	237.947	112.396	273.993	109.431	167.813	410.181	335.875	198.209	304.945	307.567	231.905	339.278	391.418
p-Chk2	17.9358	28.0597	51.2824	19.5828	16.5711	30.1406	28.7916	69.5242	38.1864	128.092	37.6173	49.085	40.7261	32.6089	31.4029	13.7674	39.3935	22.5504	48.4538	20.9902	19.3369	24.385	18.3477	18.0092	17.6448	9.3424	5.73495	6.33717	4.66464	24.922	15.1363	23.0293	15.8665	21.7797	18.7793	18.7263	5.64634	12.0452	1.50601	11.8515	11.5047	14.4884	8.82546	17.8822	40.4336	19.8411	18.3607	26.6048	16.3852
p21	23.8232	62.1834	35.2026	36.721	25.9796	70.0061	223.208	31.3536	26.6397	16.6551	14.5927	30.7681	16.196	26.8894	24.1069	52.078	32.3527	20.1165	37.1062	24.0259	31.27	24.8008	37.088	33.2454	43.2327	19.6136	25.3474	44.3478	27.2437	17.524	28.5308	16.8582	24.2747	14.261	28.074	15.8977	25.8108	6.95516	8.2612	18.2489	29.3006	19.869	56.4807	13.4637	60.0704	14.5118	20.2877	20.2461	28.535
p-ATR	105.832	1020.25	365.56	378.469	137.993	252.361	245.99	435.628	291.743	1008.12	423.429	509.373	764.793	466.358	1135.38	65.6318	863.984	391.614	2286.01	234.138	133.091	289.245	177.089	196.46	120.16	105.347	86.7279	76.5639	90.4777	229.736	128.062	220.599	150.266	206.517	167.782	192.281	130.388	222.524	149.543	232.63	131.887	225.837	142.662	238.051	81.7	215.346	152.111	248.894	161.234
Met (phospho Y1349)	29.9562	33.2115	103.186	71.0798	29.8384	251.667	89.5071	77.5013	157.827	388.059	613.217	168.659	107.384	408.147	178.323	32.9578	40.4731	198.329	94.4463	119.173	68.9592	145.687	73.6106	104.235	63.0101	66.2394	19.6475	46.9874	15.2859	190.462	129.043	173.787	146.347	169.477	186.593	82.7522	26.2735	71.0666	25.4827	81.7978	34.762	165.479	32.6666	166.864	117.591	185.698	49.775	173.929	100.228
Phospho-p90 RSK (T359/S363)	152.836	585.184	1425.69	800.276	166.67	2606.01	1075.89	696.033	755.096	918.61	407.392	681.944	755.511	278.183	488.931	34.3653	429.678	1344.15	617.483	350.031	202.79	414.475	197.828	298.822	155.325	426.637	114.369	322.697	145.666	622.134	299.654	566.645	291.889	604.934	346.671	325.955	205.398	347.837	161.932	340.99	160.203	578.005	177.373	504.21	193	505.436	202.664	502.216	263.039
p-Histone H3	60.8634	433.759	334.383	175.258	61.2671	486.157	155.391	851.097	888.37	864.052	2976.93	1348.84	1319.68	913.046	39.062	50.5108	441.598	379.183	1982.59	31.3489	55.9387	31.2176	63.3308	37.1109	59.6212	99.5194	34.1159	71.5977	49.6899	55.6741	47.4232	58.2631	55.551	67.1804	67.3952	69.0254	69.4589	71.3779	94.2014	66.3285	88.2394	77.0316	55.2036	89.9217	142.264	114.799	71.1224	64.2049	71.5971
Cyclin E1	224.027	1609.1	58.2661	37.1934	364.523	47.4879	83.8883	64.5551	46.7462	269.857	102.558	48.7755	99.7898	278.211	477.643	69.8014	932.492	41.7608	581.435	78.2541	328.268	75.8096	444.541	98.1488	334.462	117.719	476.594	75.4155	357.56	53.8253	245.886	84.3339	478.028	80.8906	386.263	123.886	525.202	80.1821	497.941	73.302	493.488	106.774	689.953	62.8544	508.377	96.8222	755.759	65.0126	309.626
p-S6	38.2786	1323.22	2389.61	1910.71	42.768	978.344	51.5628	365.974	1917.33	705.672	105.146	305.184	496.4	519.203	278.384	64.5752	1642.86	2872.61	446.927	51.0392	93.6409	52.3508	137.346	55.8125	157.967	91.8306	121.652	79.5203	170.024	85.5853	54.0008	581.566	245.041	212.564	109.738	110.11	247.063	84.7601	201.353	138.536	258.783	371.409	273.049	768.277	508.204	720.189	556.786	150.647	159.346
CDK1 (phospho T161)	217.335	437.951	326.653	300.053	144.103	521.439	407.226	193.431	452.264	1793.81	278.414	353.246	317.973	347.53	526.376	145.551	653.645	624.93	434.561	144.311	97.48	172.722	139.137	134.315	115.334	113.031	142.259	71.3867	88.0882	122.145	97.7491	105.452	110.748	129.675	107.663	231.832	149.73	200.527	156.613	182.167	194.414	91.6562	133.843	92.9803	87.5995	113.483	131.639	104.409	188.219
IRF1	71.5211	26.2525	22.2323	62.0115	110.684	24.5841	181.463	60.7967	15.7998	65.4419	89.2397	130.128	78.4021	154.397	129.152	49.3032	42.0818	49.9852	47.198	37.3051	43.7689	32.284	49.3169	43.5558	76.4888	25.343	51.2871	50.6906	68.1353	23.9338	50.1638	38.1435	50.9357	32.8229	40.339	39.2679	33.6954	29.8999	40.588	29.4191	45.8761	43.2308	59.4631	35.4366	43.7832	46.7891	61.3007	34.951	46.7877
HER3 (phospho Y1276)	91.9376	58.6422	59.174	133.84	85.4064	57.0324	38.9303	64.005	55.1352	80.5399	76.0078	67.9387	107.863	81.6396	47.2204	93.009	55.1775	177.787	115.936	79.5225	77.6916	87.457	88.5357	75.2238	88.3114	15.689	34.0341	23.3383	27.0933	127.41	151.884	115.004	128.371	124.77	199.18	54.8048	40.2988	37.7055	33.8382	49.4657	41.2726	72.767	134.143	84.8073	100.202	68.1822	87.633	77.4928	124.411
p-ERK1+p-ERK2	136.777	319.311	122.704	108.509	223.052	169.08	103.486	194.074	348.384	297.457	154.594	123.579	286.386	117.165	44.608	157.074	546.021	461.081	200.202	302.434	177.355	353.995	212.537	270.757	204.862	129.524	83.1317	118.844	61.5917	452.104	421.314	1228.25	1018.95	883.34	642.575	131.947	145.434	120.441	127.926	124.772	132.102	224.967	278.104	119.136	267.751	461.216	630.855	306.576	352.041
Rb	82.3149	286.779	105.796	24.3267	48.9326	216.143	38.974	100.911	181.981	7.05761	672.786	160.818	231.697	102.094	17.0552	17.4468	142.957	3.24739	9.20528	29.1032	25.6094	23.8861	23.692	26.3996	30.0249	19.2129	17.5226	25.7755	18.0896	24.9275	16.8459	19.6546	17.0679	20.5704	19.9917	31.4513	36.2083	46.7521	22.5344	44.0003	32.4967	20.1304	9.43252	15.7395	10.8037	23.3265	15.1037	32.6095	25.3726
SLFN11	18.0421	122.155	35.7808	9.33104	21.2286	12.4033	13.2656	7.23039	12.1862	174.004	83.7935	132.774	234.565	48.0363	13.3744	23.454	10.6766	22.6134	29.8302	14.6242	76.0571	15.3429	60.5964	16.7068	76.808	13.4981	50.8301	12.268	61.166	5.29528	23.4584	7.3397	33.1935	7.19851	42.2484	11.4957	43.3883	9.61489	45.6815	9.46029	52.3454	8.78947	35.6935	9.57207	40.8822	9.02756	21.8466	7.49366	37.5045
Phospho-MEK1 (S217/S221)	437.178	313.984	127.689	169.482	419.802	175.88	193.071	262.727	300.824	529.641	257.979	302.556	463.167	204.24	337.627	104.287	771.819	438.752	419.821	263.643	216.34	256.997	223.164	248.863	187.694	131.771	133.472	113.943	89.6184	280.544	255.061	319.784	196.167	252.688	213.785	214.663	144.984	222.426	126.679	278.912	186.451	317.504	131.867	196.754	111.879	320.615	144.542	320.623	180.082
CDK6	286.48	433.992	45.3599	98.4047	176.682	89.9898	45.7144	105.524	54.3837	118.77	2935.96	737.336	1533.31	377.334	77.3211	259.738	271.04	129.557	238.235	379.928	234.725	424.184	270.928	358.481	185.532	163.152	172.022	149.621	121.755	98.6298	119.54	179.875	171.254	119.293	147.195	92.6808	126.237	94.2954	130.785	108.338	113.878	207.47	167.145	120.503	84.0482	164.056	155.689	156.918	186.581
p-EGFR (Y1068)	21.1447	22.0532	6.71746	232.573	24.1974	10.7676	7.78097	137.909	27.5496	9.16944	12.3351	16.9736	17.4371	5.26363	13.3362	21.588	16.3787	221.737	11.9768	23.6175	23.6519	20.2595	12.33	25.0104	24.0917	9.51823	10.6234	8.15207	6.17199	18.3613	13.1946	30.1283	48.6083	25.0286	25.5786	6.7144	6.2985	7.779	10.0797	6.95811	7.33342	11.3133	14.7672	8.21371	11.2759	28.7726	23.808	22.4363	20.651
p-Histone H2A.X	73.1277	114.405	144.121	21.2914	17.2786	29.0465	139.73	56.3606	50.3447	130.328	116.266	163.428	138.564	191.709	984.206	17.8988	122.217	89.4513	76.5623	19.4717	15.2179	19.5527	20.482	22.4877	23.0522	23.9085	24.7786	24.1628	21.7045	18.4484	16.5715	15.0687	25.5553	22.5201	17.99	23.9373	26.1529	29.364	23.7804	27.5785	18.1663	18.3021	23.2262	24.361	95.7691	13.5763	17.0864	26.9886	17.0782
p-ATM	113.213	279.446	551.474	396.365	109.856	632.071	649.254	309.856	521.197	450.011	689.855	360.745	572.335	183.108	384.988	66.3755	348.194	478.368	454.863	125.978	88.5772	144.728	98.9244	120.167	84.6061	132.136	81.1134	124.871	63.8003	294.871	105.589	253.059	126.148	222.477	131.002	120.904	109.219	150.134	100.734	165.762	92.8481	180.724	187.465	209.175	100.506	194.586	115.861	277.47	116.539
RRM2	329.93	422.585	225.704	94.6377	256.467	323.646	115.744	180.146	455.617	756.205	624.028	392.384	336.594	255.299	67.0988	1035.13	276.878	171.975	322.909	218.89	156.681	231.885	157.563	217.831	169.818	135.896	141.126	107.478	128.818	118.979	101.396	111.02	99.2797	106.916	106.772	241.468	178.199	223.288	174.91	200.011	121.376	164.612	133.696	351.898	248.838	170.323	168.681	149.817	273.967
Cleaved PARP1	131.327	25.4383	16.7836	35.1867	26.0656	14.7701	129.959	18.4054	17.7161	18.3447	59.1356	180.938	70.5168	145.88	43.4621	43.8249	42.7909	18.3714	22.1012	14.9276	18.9087	14.4788	25.689	13.1585	15.4003	7.30118	13.7202	11.7918	18.5993	10.1178	12.9226	11.5699	24.5271	9.00583	30.8325	10.7709	15.1555	15.8819	20.2116	8.92943	18.381	25.9258	102.651	27.2931	22.6102	20.4149	57.3963	12.7992	16.1345
c-MYC	105.377	681.232	144.723	174.518	152.037	142.443	327.663	111.516	123.08	249.565	275.044	960.801	358.588	113.946	313.887	121.799	312.68	526.755	231.446	141.988	121.036	144.873	110.84	131.077	96.3878	67.9724	53.1888	69.752	41.7704	116.339	96.6726	154.343	91.5319	99.7723	90.2641	100.008	74.1059	132.991	77.7668	124.142	52.1584	162.098	99.6902	92.7922	43.4979	159.019	65.7658	150.339	110.616
TROP2	10.9965	14.3751	197.823	12.2618	19.9015	138.327	55.9915	601.371	83.1352	15.3723	9.1425	6.05833	19.9315	10.5892	24.7655	22.9214	73.5886	420.15	12.5346	156.336	39.7366	140.703	42.417	128.012	27.299	798.978	105.201	1021.78	157.843	639.044	119.88	471.92	73.0349	517.901	64.7264	160.218	121.943	167.404	97.0283	116.601	99.9227	653.415	80.0848	595.62	68.7949	475.317	114.449	526.154	107.689
p-cMYC	324.872	1066.57	675.47	408.862	354.787	709.558	416.618	589.398	651.928	1293.67	980.227	977.761	902.108	902.282	1156.95	49.8393	838.184	838.765	1012.39	283.691	252.102	275.597	215.286	268.918	202.018	552.159	348.749	400.057	349.889	270.001	199.686	377.742	267.284	335.571	325.471	345.961	337.512	317.615	284.205	326.251	295.987	459.395	300.126	300.28	203.348	461.861	264.831	321.352	230.71
CDK4	182.524	371.45	801.59	550.771	224.481	999.356	880.757	245.776	468.835	519.719	114.574	196.941	246.452	53.0818	107.765	108.35	215.642	525.943	696.208	493.081	289.719	470.616	226.544	404.968	240.449	520.706	481.05	316.9	380.679	406.292	269.8	421.846	311.631	405.517	328.151	547.787	283.512	488.284	265.18	523.657	268.857	581	396.019	540.122	269.856	474.46	302.809	362.734	230.979
[truncated: 82 more columns]
